# Supplementary material for: An Atlas of Continuous Adaptive Evolution in Endemic Human Viruses
Source: Cell Host Microbe. Author manuscript; Available in PMC 2025 Jun 2. (PMC12129310; doi:10.1016/j.chom.2023.09.012)
Supplement: Table S1 [file NIHMS2080518-supplement-Table_S1.xlsx]

## Sheet: Sheet1
Virus	Receptor-binding	Polymerase	Surface	Non-Surface
Influenza A/H3N2	HA1	PB1	HA2, NA	NP, PA, PB2
Influenza A/H1N1pdm	HA1	PB1	HA2, NA	NP, PA, PB2
Influenza B/Vic	HA1	PB1	HA2, NA	NP, PA, PB2
Influenza B/Yam	HA1	PB1	HA2, NA	NP, PA, PB2
Influenza C/Yamagata	HEF1	PB1	HEF2	NP, PB2, P3, M, NS
RSV-B	G	L	F, SH	NS1, NS2, N, P, M
RSV-A	G	L	F, SH	NS1, NS2, N, P, M
Parainfluenza-1	HN	L	F	N, P, C, M
Measles	H	L	F	N, P, V, C, M
Mumps	HN	L	F, SH	NC, V, I, M
Parainfluenza-3	HN	L	F	N, P, C, M
Dengue 2-AA	E	NS5		C, M, NS1, NS2A, NS2B, NS3, NS4A, NS4B
Dengue 4-II	E	NS5		C, M, NS1, NS2A, NS2B, NS3, NS4A, NS4B
Dengue 3-III	E	NS5		C, M, NS1, NS2A, NS2B, NS3, NS4A, NS4B
Dengue 1-V	E	NS5		C, M, NS1, NS2A, NS2B, NS3, NS4A, NS4B
OC43-A	S1	RdRp	S2, HE	Orf1ab, E, M, N
229E	S1	RdRp	S2	Orf1ab, Protein 4A, Protein 4B, E, M, N
NL63	S1	RdRp	S2	Orf1ab, Protein 3, E, M, N
Rotavirus A/P[8]	VP4 (P)	R (VP1)	VP7 (G)	VP2, VP3, VP6, NSP1, NSP2, NSP3, NSP4
Rotavirus A/P[4]	VP4 (P)	R (VP1)	VP7 (G)	VP2, VP3, VP6, NSP1, NSP2, NSP3, NSP4
Norovirus GII.4	VP1	RdRp		p48, NTPase, p22, Vpg, 3CLpro, VP2
Enterovirus D68	VP1	3D	VP2, VP3	VP4, 2A, 2B, 2C, 3A, 3B, 3C
Hepatitis A-IA	VP1	3D	VP2, VP3	VP4, 2A, 2B, 2C, 3A, 3B, 3C
Hepatitis B-A2	Large	Polymerase		Middle, Small, X, Core
Hepatitis B-D3	Large	Polymerase		Middle, Small, X, Core
Parvovirus B19-1A	VP1		VP2	NS, U7_5kDa, X, U11kDa
Adenovirus B-7	Fiber	Pol		E1A, E1B_55K, IVa2, pTp, pIIIA, Penton, Hexon, Protease, 100K
Adenovirus B-3	Fiber	Pol		E1A, E1B_55K, IVa2, pTp, pIIIA, Penton, Hexon, Protease, 100K
