# Supplementary material for: An Atlas of Continuous Adaptive Evolution in Endemic Human Viruses
Source: Cell Host Microbe. Author manuscript; Available in PMC 2025 Jun 2. (PMC12129310; doi:10.1016/j.chom.2023.09.012)
Supplement: Sequence Acknowledgements Table — Data S1: spreadsheet of accession numbers and submitting labs for all sequences used in this study, related to STAR Methods. [file NIHMS2080518-supplement-Sequence_Acknowledgements_Table.zip]

Archive with 1 entries (1 files):
- sequence_acknowledgments.tsv
