# Supplementary material for: An Atlas of Continuous Adaptive Evolution in Endemic Human Viruses
Source: Cell Host Microbe. Author manuscript; Available in PMC 2025 Jun 2. (PMC12129310; doi:10.1016/j.chom.2023.09.012)
Supplement: Sequence Acknowledgements Table — Data S1: spreadsheet of accession numbers and submitting labs for all sequences used in this study, related to STAR Methods. [file NIHMS2080518-supplement-Sequence_Acknowledgements_Table.zip › sequence_acknowledgments.tsv]

Accession	Virus	Strain	Author	Publication_Title	Journal	Originating_Lab	Submitting_Lab	Genbank_Accession	Database	Segment	Originating_lab	Submitting_lab
AF304460	229E		Thiel,V., Herold,J., Schelle,B. and Siddell,S.G.	Infectious RNA transcribed in vitro from a cDNA copy of the human coronavirus genome cloned in vaccinia virus	J. Gen. Virol. 82 (Pt 6), 1273-1281 (2001)				ViPR-BRC, Genbank
MZ712010	229E		Choi,S., Kim,K.W., Ku,K.B., Kim,S.J., Park,C., Park,D., Kim,S. and Yi,H.	Human Alphacoronavirus Universal Primers for Genome Amplification and Sequencing	Front Microbiol 13, 789665 (2022)				ViPR-BRC, Genbank
OK625404	229E		Yi,H.	Direct Submission	Submitted (20-OCT-2021) School of Biosystem and Biomedical Science, Korea University, Anam-ro 145, Seongbuk-gu, Seoul 02841, South Korea				ViPR-BRC, Genbank
KF293664	229E		Lundin,A., Dijkman,R., Bergstrom,T., Kann,N., Adamiak,B., Hannoun,C., Kindler,E., Jonsdottir,H., Muth,D., Muller,M., Drosten,C., Thiel,V. and Trybala,E.	A Novel Inhibitor of Human Coronavirus 229E Infectivity Targeting the Membrane-bound Viral RNA Synthesis	Unpublished				ViPR-BRC, Genbank
KF293665	229E		Lundin,A., Dijkman,R., Bergstrom,T., Kann,N., Adamiak,B., Hannoun,C., Kindler,E., Jonsdottir,H., Muth,D., Muller,M., Drosten,C., Thiel,V. and Trybala,E.	A Novel Inhibitor of Human Coronavirus 229E Infectivity Targeting the Membrane-bound Viral RNA Synthesis	Unpublished				ViPR-BRC, Genbank
KF293666	229E		Lundin,A., Dijkman,R., Bergstrom,T., Kann,N., Adamiak,B., Hannoun,C., Kindler,E., Jonsdottir,H., Muth,D., Muller,M., Drosten,C., Thiel,V. and Trybala,E.	A Novel Inhibitor of Human Coronavirus 229E Infectivity Targeting the Membrane-bound Viral RNA Synthesis	Unpublished				ViPR-BRC, Genbank
OK662398	229E		Kolehmainen,P., Jalkanen,P., Heroum,J., Huttunen,M., Toivonen,L., Smura,T., Kakkola,L., Tauriainen,S., Peltola,V. and Julkunen,I.	Serological follow-up study indicates high seasonal coronavirus infection and reinfection rates in early childhood	Unpublished				ViPR-BRC, Genbank
X69721	229E		Herold,J., Raabe,T., Schelle-Prinz,B. and Siddell,S.G.	Nucleotide sequence of the human coronavirus 229E RNA polymerase locus	Virology 195 (2), 680-691 (1993)				ViPR-BRC, Genbank
KU291448	229E		Corman,V.M., Eckerle,I., Memish,Z.A., Liljander,A.M., Dijkman,R., Jonsdottir,H., Juma Ngeiywa,K.J., Kamau,E., Younan,M., Al Masri,M., Assiri,A., Gluecks,I., Musa,B.E., Meyer,B., Muller,M.A., Hilali,M., Bornstein,S., Wernery,U., Thiel,V., Jores,J., Drexler,J.F. and Drosten,C.	Link of a ubiquitous human coronavirus to dromedary camels	Proc. Natl. Acad. Sci. U.S.A. (2016) In press				ViPR-BRC, Genbank
KY369909	229E		Greninger,A.L., Makhsous,N., Kuypers,J.M., Shean,R.C. and Jerome,K.R.	Direct Submission	Submitted (16-DEC-2016) Lab Medicine, UW, 1616 Eastlake Avenue, Suite 320, Seattle, WA 98102, USA				ViPR-BRC, Genbank
KY621348	229E		Greninger,A.L., Makhsous,N., Kuypers,J.M., Shean,R.C. and Jerome,K.R.	Genome sequences of viral positives at UW Virology	Unpublished				ViPR-BRC, Genbank
KY674914	229E		Greninger,A.L., Makhsous,N., Kuypers,J., Shean,R.C. and Jerome,K.R.	Genome sequences of viral positives at UW Virology	Unpublished				ViPR-BRC, Genbank
KY369913	229E		Greninger,A.L., Makhsous,N., Kuypers,J.M., Shean,R.C. and Jerome,K.R.	Direct Submission	Submitted (16-DEC-2016) Lab Medicine, UW, 1616 Eastlake Avenue, Suite 320, Seattle, WA 98102, USA				ViPR-BRC, Genbank
KY369908	229E		Greninger,A.L., Makhsous,N., Kuypers,J.M., Shean,R.C. and Jerome,K.R.	Direct Submission	Submitted (16-DEC-2016) Lab Medicine, UW, 1616 Eastlake Avenue, Suite 320, Seattle, WA 98102, USA				ViPR-BRC, Genbank
KY967357	229E		Greninger,A.L., Makhsous,N., Kuypers,J.M., Shean,R.C. and Jerome,K.R.	Genome sequences of viral positives at UW Virology	Unpublished				ViPR-BRC, Genbank
KY983587	229E		Greninger,A.L., Makhsous,N., Kuypers,J., Shean,R.C. and Jerome,K.R.	Genome sequences of viral positives at UW Virology	Unpublished				ViPR-BRC, Genbank
MT438697	229E		Dinwiddie,D.L., Dehority,W.N., Schwalm,K.C., Kothari,A., Storm,E., Thompson,T., Putt,C., Pomeroy,K., Young,S.A., Domman,D. and Kennedy,J.L.	Clinical, Genomic, and Phylogenetic Characterization of Common Human Coronaviruses from New Mexico and Arkansas	Unpublished				ViPR-BRC, Genbank
MT438699	229E		Dinwiddie,D.L., Dehority,W.N., Schwalm,K.C., Kothari,A., Storm,E., Thompson,T., Putt,C., Pomeroy,K., Young,S.A., Domman,D. and Kennedy,J.L.	Clinical, Genomic, and Phylogenetic Characterization of Common Human Coronaviruses from New Mexico and Arkansas	Unpublished				ViPR-BRC, Genbank
MT438698	229E		Dinwiddie,D.L., Dehority,W.N., Schwalm,K.C., Kothari,A., Storm,E., Thompson,T., Putt,C., Pomeroy,K., Young,S.A., Domman,D. and Kennedy,J.L.	Clinical, Genomic, and Phylogenetic Characterization of Common Human Coronaviruses from New Mexico and Arkansas	Unpublished				ViPR-BRC, Genbank
MF542265	229E		Bonny,T.S., Subramaniam,K., Waltzek,T.B., Elbadry,M.A., Beau De Rochars,V.M., Telisma,T., Rashid,M., Morris,J.G. Jr. and Lednicky,J.A.	Complete Genome Sequence of Human Coronavirus Strain 229E Isolated from Plasma Collected from a Haitian Child in 2016	Genome Announc 5 (47), e01313-17 (2017)				ViPR-BRC, Genbank
KY684760	229E		Greninger,A.L., Makhsous,N., Kuypers,J., Shean,R.C. and Jerome,K.R.	Genome sequences of viral positives at UW Virology	Unpublished				ViPR-BRC, Genbank
MT118677	229E		Addetia,A. and Greninger,A.L.	Genome sequences of viral isolates from UW Virology	Unpublished				ViPR-BRC, Genbank
MW532105	229E		Wang,Y., Zhang,Z., Zhang,L., Zhang,S. and Zhao,J.	Direct Submission	Submitted (24-JAN-2021) The First Affiliated Hospital of Guangzhou Medical University, State Key Laboratory of Respiratory Disease, Guangzhou Institute of Respiratory Health, No. 195 Dongfeng Xi Road, Yuexiu District, Guangzhou, Guangdong 510182, China				ViPR-BRC, Genbank
MW202340	229E		Rajagopala,S., Bakhoum,N., Pakala,S., Shilts,M., Rosas-Salazar,C., Mai,A., Boone,H., McHenry,R., Yooseph,S., Halasa,N. and Das,S.	Metatranscriptomics to characterize respiratory virome, microbiome, and host response directly from clinical samples	Res Sq (2020) In press				ViPR-BRC, Genbank
LC654446	229E		Shirato,K., Kakizaki,M., Tomita,Y., Kawase,M. and Takeda,M.	Detection of the ORF1 Gene Is an Indicator of the Possible Isolation of Severe Acute Respiratory Syndrome Coronavirus 2	Pathogens 11 (3), 302 (2022)				ViPR-BRC, Genbank
MN306046	229E		Lin,M.J., Tait,A. and Greninger,A.L.	Genome sequences of clinical viruses from UW Virology	Unpublished				ViPR-BRC, Genbank
ON729316	229E		Sereewit,J., Xie,H. and Greninger,A.	Genome sequences of clinical viruses from UW Virology	Unpublished				ViPR-BRC, Genbank
MW587037	229E		Shi,M., Zhao,S., Yu,B., Wu,W.-C., Hu,Y., Tian,J.-H., Yin,W., Ni,F., Hu,H.-L., Geng,S., Tan,L., Peng,Y., Wu,F., Song,Z.-G., Chen,Y.-M., Wang,W., Holmes,E.C. and Zhang,Y.-Z.	Characterization of Total Respiratory Infectomes in pre-COVID-19 Wuhan, China	Unpublished				ViPR-BRC, Genbank
MW587038	229E		Shi,M., Zhao,S., Yu,B., Wu,W.-C., Hu,Y., Tian,J.-H., Yin,W., Ni,F., Hu,H.-L., Geng,S., Tan,L., Peng,Y., Wu,F., Song,Z.-G., Chen,Y.-M., Wang,W., Holmes,E.C. and Zhang,Y.-Z.	Characterization of Total Respiratory Infectomes in pre-COVID-19 Wuhan, China	Unpublished				ViPR-BRC, Genbank
OK073077	229E		Shao,N., Zhang,T. and Yang,F.	Molecular Evolution of Human Coronavirus NL63, 229E, HKU1 and OC43 in Hospitalized Children in China	Unpublished				ViPR-BRC, Genbank
OK073078	229E		Shao,N., Zhang,T. and Yang,F.	Molecular Evolution of Human Coronavirus NL63, 229E, HKU1 and OC43 in Hospitalized Children in China	Unpublished				ViPR-BRC, Genbank
OK073079	229E		Shao,N., Zhang,T. and Yang,F.	Molecular Evolution of Human Coronavirus NL63, 229E, HKU1 and OC43 in Hospitalized Children in China	Unpublished				ViPR-BRC, Genbank
OK073082	229E		Shao,N., Zhang,T. and Yang,F.	Molecular Evolution of Human Coronavirus NL63, 229E, HKU1 and OC43 in Hospitalized Children in China	Unpublished				ViPR-BRC, Genbank
OK073083	229E		Shao,N., Zhang,T. and Yang,F.	Molecular Evolution of Human Coronavirus NL63, 229E, HKU1 and OC43 in Hospitalized Children in China	Unpublished				ViPR-BRC, Genbank
OK073084	229E		Shao,N., Zhang,T. and Yang,F.	Molecular Evolution of Human Coronavirus NL63, 229E, HKU1 and OC43 in Hospitalized Children in China	Unpublished				ViPR-BRC, Genbank
MW532104	229E		Wang,Y., Zhang,Z., Zhang,L., Zhang,S. and Zhao,J.	Direct Submission	Submitted (24-JAN-2021) The First Affiliated Hospital of Guangzhou Medical University, State Key Laboratory of Respiratory Disease, Guangzhou Institute of Respiratory Health, No. 195 Dongfeng Xi Road, Yuexiu District, Guangzhou, Guangdong 510182, China				ViPR-BRC, Genbank
MT797634	229E		Lau,S.K.P., Lung,D.C., Wong,E.Y.M., Aw-Yong,K.L., Wong,A.C.P., Luk,H.K.H., Li,K.S.M., Fung,J., Chan,T.T.Y., Tang,J.Y.M., Zhu,L., Yip,C.C.Y., Wong,S.C.Y., Lee,R.A., Tsang,O.T.Y., Yuen,K.-Y. and Woo,P.C.Y.	Molecular Evolution of Human Coronavirus 229E in Hong Kong and a Fatal COVID-19 Case Involving Coinfection with a Novel Human Coronavirus 229E Genogroup	mSphere (2021) In press				ViPR-BRC, Genbank
MW532103	229E		Wang,Y., Zhang,Z., Zhang,L., Zhang,S. and Zhao,J.	Direct Submission	Submitted (24-JAN-2021) The First Affiliated Hospital of Guangzhou Medical University, State Key Laboratory of Respiratory Disease, Guangzhou Institute of Respiratory Health, No. 195 Dongfeng Xi Road, Yuexiu District, Guangzhou, Guangdong 510182, China				ViPR-BRC, Genbank
MN369046	229E		Lin,M.J., Tait,A. and Greninger,A.L.	Genome sequences of clinical viruses from UW Virology	Unpublished				ViPR-BRC, Genbank
LC654445	229E		Shirato,K., Kakizaki,M., Tomita,Y., Kawase,M. and Takeda,M.	Detection of the ORF1 Gene Is an Indicator of the Possible Isolation of Severe Acute Respiratory Syndrome Coronavirus 2	Pathogens 11 (3), 302 (2022)				ViPR-BRC, Genbank
KY369912	229E		Greninger,A.L., Makhsous,N., Kuypers,J.M., Shean,R.C. and Jerome,K.R.	Direct Submission	Submitted (16-DEC-2016) Lab Medicine, UW, 1616 Eastlake Avenue, Suite 320, Seattle, WA 98102, USA				ViPR-BRC, Genbank
KY369914	229E		Greninger,A.L., Makhsous,N., Kuypers,J.M., Shean,R.C. and Jerome,K.R.	Direct Submission	Submitted (17-DEC-2016) Lab Medicine, UW, 1616 Eastlake Avenue, Suite 320, Seattle, WA 98102, USA				ViPR-BRC, Genbank
MW587035	229E		Shi,M., Zhao,S., Yu,B., Wu,W.-C., Hu,Y., Tian,J.-H., Yin,W., Ni,F., Hu,H.-L., Geng,S., Tan,L., Peng,Y., Wu,F., Song,Z.-G., Chen,Y.-M., Wang,W., Holmes,E.C. and Zhang,Y.-Z.	Characterization of Total Respiratory Infectomes in pre-COVID-19 Wuhan, China	Unpublished				ViPR-BRC, Genbank
MW587036	229E		Shi,M., Zhao,S., Yu,B., Wu,W.-C., Hu,Y., Tian,J.-H., Yin,W., Ni,F., Hu,H.-L., Geng,S., Tan,L., Peng,Y., Wu,F., Song,Z.-G., Chen,Y.-M., Wang,W., Holmes,E.C. and Zhang,Y.-Z.	Characterization of Total Respiratory Infectomes in pre-COVID-19 Wuhan, China	Unpublished				ViPR-BRC, Genbank
ON791801	229E		Sereewit,J., Xie,H. and Greninger,A.	genome sequences of clinical viruses from UW Virology	Unpublished				ViPR-BRC, Genbank
JX503060	229E		Farsani,S.M., Dijkman,R., Jebbink,M.F., Goossens,H., Ieven,M., Deijs,M., Molenkamp,R. and van der Hoek,L.	The first complete genome sequences of clinical isolates of human coronavirus 229E	Virus Genes 45 (3), 433-439 (2012)				ViPR-BRC, Genbank
KY996417	229E		Bonny,T.S., Yezli,S. and Lednicky,J.A.	Isolation and identification of human coronavirus 229E from frequently touched environmental surfaces of a university classroom that is cleaned daily	Am J Infect Control (2017) In press				ViPR-BRC, Genbank
MW532106	229E		Wang,Y., Zhang,Z., Zhang,L., Zhang,S. and Zhao,J.	Direct Submission	Submitted (24-JAN-2021) The First Affiliated Hospital of Guangzhou Medical University, State Key Laboratory of Respiratory Disease, Guangzhou Institute of Respiratory Health, No. 195 Dongfeng Xi Road, Yuexiu District, Guangzhou, Guangdong 510182, China				ViPR-BRC, Genbank
MW532107	229E		Wang,Y., Zhang,Z., Zhang,L., Zhang,S. and Zhao,J.	Direct Submission	Submitted (24-JAN-2021) The First Affiliated Hospital of Guangzhou Medical University, State Key Laboratory of Respiratory Disease, Guangzhou Institute of Respiratory Health, No. 195 Dongfeng Xi Road, Yuexiu District, Guangzhou, Guangdong 510182, China				ViPR-BRC, Genbank
AB691767	229E		Shirato,K., Kawase,M., Watanabe,O., Hirokawa,C., Matsuyama,S., Nishimura,H. and Taguchi,F.	Differences in neutralizing antigenicity between laboratory and clinical isolates of HCoV-229E isolated in Japan in 2004-2008 depend on the S1 region sequence of the spike protein	J Gen Virol 93 (Pt 9), 1908-1917 (2012)				ViPR-BRC, Genbank
OK073080	229E		Shao,N., Zhang,T. and Yang,F.	Molecular Evolution of Human Coronavirus NL63, 229E, HKU1 and OC43 in Hospitalized Children in China	Unpublished				ViPR-BRC, Genbank
OK073081	229E		Shao,N., Zhang,T. and Yang,F.	Molecular Evolution of Human Coronavirus NL63, 229E, HKU1 and OC43 in Hospitalized Children in China	Unpublished				ViPR-BRC, Genbank
MT438700	229E		Dinwiddie,D.L., Dehority,W.N., Schwalm,K.C., Kothari,A., Storm,E., Thompson,T., Putt,C., Pomeroy,K., Young,S.A., Domman,D. and Kennedy,J.L.	Clinical, Genomic, and Phylogenetic Characterization of Common Human Coronaviruses from New Mexico and Arkansas	Unpublished				ViPR-BRC, Genbank
KY674919	229E		Ogimi,C., Greninger,A.L., Waghmare,A.A., Kuypers,J.M., Shean,R.C., Xie,H., Leisenring,W.M., Stevens-Ayers,T.L., Jerome,K.R., Englund,J.A. and Boeckh,M.	Prolonged Shedding of Human Coronavirus in Hematopoietic Cell Transplant Recipients: Risk Factors and Viral Genome Evolution	J Infect Dis 216 (2), 203-209 (2017)				ViPR-BRC, Genbank
KY369910	229E		Greninger,A.L., Makhsous,N., Kuypers,J.M., Shean,R.C. and Jerome,K.R.	Direct Submission	Submitted (16-DEC-2016) Lab Medicine, UW, 1616 Eastlake Avenue, Suite 320, Seattle, WA 98102, USA				ViPR-BRC, Genbank
KY369911	229E		Greninger,A.L., Makhsous,N., Kuypers,J.M., Shean,R.C. and Jerome,K.R.	Direct Submission	Submitted (16-DEC-2016) Lab Medicine, UW, 1616 Eastlake Avenue, Suite 320, Seattle, WA 98102, USA				ViPR-BRC, Genbank
MT438696	229E		Dinwiddie,D.L., Dehority,W.N., Schwalm,K.C., Kothari,A., Storm,E., Thompson,T., Putt,C., Pomeroy,K., Young,S.A., Domman,D. and Kennedy,J.L.	Clinical, Genomic, and Phylogenetic Characterization of Common Human Coronaviruses from New Mexico and Arkansas	Unpublished				ViPR-BRC, Genbank
MH828489	229E		Lu,L., Robertson,G., Ashworth,J., Pham Hong,A., Shi,T., Ivens,A., Thwaites,G., Baker,S. and Woolhouse,M.	Epidemiology and Phylogenetic Analysis of Viral Respiratory Infections in Vietnam	Front Microbiol 11, 833 (2020)				ViPR-BRC, Genbank
JX503061	229E		Farsani,S.M., Dijkman,R., Jebbink,M.F., Goossens,H., Ieven,M., Deijs,M., Molenkamp,R. and van der Hoek,L.	The first complete genome sequences of clinical isolates of human coronavirus 229E	Virus Genes 45 (3), 433-439 (2012)				ViPR-BRC, Genbank
KF514429	229E		Town,C.D., Halpin,R.A., Ransier,A., Fedorova,N., Tsitrin,T., Stockwell,T., Amedeo,P., Appalla,L., Bishop,B., Edworthy,P., Gupta,N., Hoover,J., Katzel,D., Schobel,S., Shrivastava,S., Thovarai,V., Wang,S., Talbot,H.K., Wentworth,D.E. and Williams,J.V.	Direct Submission	Submitted (29-JUL-2013) J. Craig Venter Institute, 9704 Medical Center Drive, Rockville, MD 20850, USA				ViPR-BRC, Genbank
KF514430	229E		Town,C.D., Halpin,R.A., Ransier,A., Fedorova,N., Tsitrin,T., Stockwell,T., Amedeo,P., Appalla,L., Bishop,B., Edworthy,P., Gupta,N., Hoover,J., Katzel,D., Schobel,S., Shrivastava,S., Thovarai,V., Wang,S., Talbot,H.K., Wentworth,D.E. and Williams,J.V.	Direct Submission	Submitted (29-JUL-2013) J. Craig Venter Institute, 9704 Medical Center Drive, Rockville, MD 20850, USA				ViPR-BRC, Genbank
KF514432	229E		Town,C.D., Halpin,R.A., Ransier,A., Fedorova,N., Tsitrin,T., Stockwell,T., Amedeo,P., Appalla,L., Bishop,B., Edworthy,P., Gupta,N., Hoover,J., Katzel,D., Schobel,S., Shrivastava,S., Thovarai,V., Wang,S., Talbot,H.K., Wentworth,D.E. and Williams,J.V.	Direct Submission	Submitted (29-JUL-2013) J. Craig Venter Institute, 9704 Medical Center Drive, Rockville, MD 20850, USA				ViPR-BRC, Genbank
KF514433	229E		Town,C.D., Halpin,R.A., Ransier,A., Fedorova,N., Tsitrin,T., Stockwell,T., Amedeo,P., Appalla,L., Bishop,B., Edworthy,P., Gupta,N., Hoover,J., Katzel,D., Schobel,S., Shrivastava,S., Thovarai,V., Wang,S., Talbot,H.K., Wentworth,D.E. and Williams,J.V.	Direct Submission	Submitted (29-JUL-2013) J. Craig Venter Institute, 9704 Medical Center Drive, Rockville, MD 20850, USA				ViPR-BRC, Genbank
KF514431	229E		Town,C.D., Halpin,R.A., Ransier,A., Fedorova,N., Tsitrin,T., Stockwell,T., Amedeo,P., Appalla,L., Bishop,B., Edworthy,P., Gupta,N., Hoover,J., Katzel,D., Schobel,S., Shrivastava,S., Thovarai,V., Wang,S., Talbot,H.K., Wentworth,D.E. and Williams,J.V.	Direct Submission	Submitted (29-JUL-2013) J. Craig Venter Institute, 9704 Medical Center Drive, Rockville, MD 20850, USA				ViPR-BRC, Genbank
AB691764	229E		Shirato,K., Kawase,M., Watanabe,O., Hirokawa,C., Matsuyama,S., Nishimura,H. and Taguchi,F.	Differences in neutralizing antigenicity between laboratory and clinical isolates of HCoV-229E isolated in Japan in 2004-2008 depend on the S1 region sequence of the spike protein	J Gen Virol 93 (Pt 9), 1908-1917 (2012)				ViPR-BRC, Genbank
AB691765	229E		Shirato,K., Kawase,M., Watanabe,O., Hirokawa,C., Matsuyama,S., Nishimura,H. and Taguchi,F.	Differences in neutralizing antigenicity between laboratory and clinical isolates of HCoV-229E isolated in Japan in 2004-2008 depend on the S1 region sequence of the spike protein	J Gen Virol 93 (Pt 9), 1908-1917 (2012)				ViPR-BRC, Genbank
AB691766	229E		Shirato,K., Kawase,M., Watanabe,O., Hirokawa,C., Matsuyama,S., Nishimura,H. and Taguchi,F.	Differences in neutralizing antigenicity between laboratory and clinical isolates of HCoV-229E isolated in Japan in 2004-2008 depend on the S1 region sequence of the spike protein	J Gen Virol 93 (Pt 9), 1908-1917 (2012)				ViPR-BRC, Genbank
MW039392	229E		Puglia,I., Curini,V., Berjaoui,S., Delli Compagni,E., Baca,F., Decaro,N., Marcacci,M. and Lorusso,A.	Direct Submission	Submitted (24-SEP-2020) Virology Unit, Istituto Zooprofilattico Sperimentale Abruzzo e Molise, Campo Boario, Teramo 64100, Italy				ViPR-BRC, Genbank
AF304460	229E		Thiel,V., Herold,J., Schelle,B. and Siddell,S.G.	Infectious RNA transcribed in vitro from a cDNA copy of the human coronavirus genome cloned in vaccinia virus	J. Gen. Virol. 82 (Pt 6), 1273-1281 (2001)				ViPR-BRC, Genbank
X69721	229E		Herold,J., Raabe,T., Schelle-Prinz,B. and Siddell,S.G.	Nucleotide sequence of the human coronavirus 229E RNA polymerase locus	Virology 195 (2), 680-691 (1993)				ViPR-BRC, Genbank
MZ712010	229E		Choi,S., Kim,K.W., Ku,K.B., Kim,S.J., Park,C., Park,D., Kim,S. and Yi,H.	Human Alphacoronavirus Universal Primers for Genome Amplification and Sequencing	Front Microbiol 13, 789665 (2022)				ViPR-BRC, Genbank
OK662398	229E		Kolehmainen,P., Jalkanen,P., Heroum,J., Huttunen,M., Toivonen,L., Smura,T., Kakkola,L., Tauriainen,S., Peltola,V. and Julkunen,I.	Serological follow-up study indicates high seasonal coronavirus infection and reinfection rates in early childhood	Unpublished				ViPR-BRC, Genbank
OK625404	229E		Yi,H.	Direct Submission	Submitted (20-OCT-2021) School of Biosystem and Biomedical Science, Korea University, Anam-ro 145, Seongbuk-gu, Seoul 02841, South Korea				ViPR-BRC, Genbank
KF293664	229E		Lundin,A., Dijkman,R., Bergstrom,T., Kann,N., Adamiak,B., Hannoun,C., Kindler,E., Jonsdottir,H., Muth,D., Muller,M., Drosten,C., Thiel,V. and Trybala,E.	A Novel Inhibitor of Human Coronavirus 229E Infectivity Targeting the Membrane-bound Viral RNA Synthesis	Unpublished				ViPR-BRC, Genbank
KF293665	229E		Lundin,A., Dijkman,R., Bergstrom,T., Kann,N., Adamiak,B., Hannoun,C., Kindler,E., Jonsdottir,H., Muth,D., Muller,M., Drosten,C., Thiel,V. and Trybala,E.	A Novel Inhibitor of Human Coronavirus 229E Infectivity Targeting the Membrane-bound Viral RNA Synthesis	Unpublished				ViPR-BRC, Genbank
KF293666	229E		Lundin,A., Dijkman,R., Bergstrom,T., Kann,N., Adamiak,B., Hannoun,C., Kindler,E., Jonsdottir,H., Muth,D., Muller,M., Drosten,C., Thiel,V. and Trybala,E.	A Novel Inhibitor of Human Coronavirus 229E Infectivity Targeting the Membrane-bound Viral RNA Synthesis	Unpublished				ViPR-BRC, Genbank
KF514429	229E		Town,C.D., Halpin,R.A., Ransier,A., Fedorova,N., Tsitrin,T., Stockwell,T., Amedeo,P., Appalla,L., Bishop,B., Edworthy,P., Gupta,N., Hoover,J., Katzel,D., Schobel,S., Shrivastava,S., Thovarai,V., Wang,S., Talbot,H.K., Wentworth,D.E. and Williams,J.V.	Direct Submission	Submitted (29-JUL-2013) J. Craig Venter Institute, 9704 Medical Center Drive, Rockville, MD 20850, USA				ViPR-BRC, Genbank
KF514430	229E		Town,C.D., Halpin,R.A., Ransier,A., Fedorova,N., Tsitrin,T., Stockwell,T., Amedeo,P., Appalla,L., Bishop,B., Edworthy,P., Gupta,N., Hoover,J., Katzel,D., Schobel,S., Shrivastava,S., Thovarai,V., Wang,S., Talbot,H.K., Wentworth,D.E. and Williams,J.V.	Direct Submission	Submitted (29-JUL-2013) J. Craig Venter Institute, 9704 Medical Center Drive, Rockville, MD 20850, USA				ViPR-BRC, Genbank
KF514432	229E		Town,C.D., Halpin,R.A., Ransier,A., Fedorova,N., Tsitrin,T., Stockwell,T., Amedeo,P., Appalla,L., Bishop,B., Edworthy,P., Gupta,N., Hoover,J., Katzel,D., Schobel,S., Shrivastava,S., Thovarai,V., Wang,S., Talbot,H.K., Wentworth,D.E. and Williams,J.V.	Direct Submission	Submitted (29-JUL-2013) J. Craig Venter Institute, 9704 Medical Center Drive, Rockville, MD 20850, USA				ViPR-BRC, Genbank
KF514433	229E		Town,C.D., Halpin,R.A., Ransier,A., Fedorova,N., Tsitrin,T., Stockwell,T., Amedeo,P., Appalla,L., Bishop,B., Edworthy,P., Gupta,N., Hoover,J., Katzel,D., Schobel,S., Shrivastava,S., Thovarai,V., Wang,S., Talbot,H.K., Wentworth,D.E. and Williams,J.V.	Direct Submission	Submitted (29-JUL-2013) J. Craig Venter Institute, 9704 Medical Center Drive, Rockville, MD 20850, USA				ViPR-BRC, Genbank
KF514431	229E		Town,C.D., Halpin,R.A., Ransier,A., Fedorova,N., Tsitrin,T., Stockwell,T., Amedeo,P., Appalla,L., Bishop,B., Edworthy,P., Gupta,N., Hoover,J., Katzel,D., Schobel,S., Shrivastava,S., Thovarai,V., Wang,S., Talbot,H.K., Wentworth,D.E. and Williams,J.V.	Direct Submission	Submitted (29-JUL-2013) J. Craig Venter Institute, 9704 Medical Center Drive, Rockville, MD 20850, USA				ViPR-BRC, Genbank
JX503060	229E		Farsani,S.M., Dijkman,R., Jebbink,M.F., Goossens,H., Ieven,M., Deijs,M., Molenkamp,R. and van der Hoek,L.	The first complete genome sequences of clinical isolates of human coronavirus 229E	Virus Genes 45 (3), 433-439 (2012)				ViPR-BRC, Genbank
KY996417	229E		Bonny,T.S., Yezli,S. and Lednicky,J.A.	Isolation and identification of human coronavirus 229E from frequently touched environmental surfaces of a university classroom that is cleaned daily	Am J Infect Control (2017) In press				ViPR-BRC, Genbank
MW532106	229E		Wang,Y., Zhang,Z., Zhang,L., Zhang,S. and Zhao,J.	Direct Submission	Submitted (24-JAN-2021) The First Affiliated Hospital of Guangzhou Medical University, State Key Laboratory of Respiratory Disease, Guangzhou Institute of Respiratory Health, No. 195 Dongfeng Xi Road, Yuexiu District, Guangzhou, Guangdong 510182, China				ViPR-BRC, Genbank
MW532107	229E		Wang,Y., Zhang,Z., Zhang,L., Zhang,S. and Zhao,J.	Direct Submission	Submitted (24-JAN-2021) The First Affiliated Hospital of Guangzhou Medical University, State Key Laboratory of Respiratory Disease, Guangzhou Institute of Respiratory Health, No. 195 Dongfeng Xi Road, Yuexiu District, Guangzhou, Guangdong 510182, China				ViPR-BRC, Genbank
AB691767	229E		Shirato,K., Kawase,M., Watanabe,O., Hirokawa,C., Matsuyama,S., Nishimura,H. and Taguchi,F.	Differences in neutralizing antigenicity between laboratory and clinical isolates of HCoV-229E isolated in Japan in 2004-2008 depend on the S1 region sequence of the spike protein	J Gen Virol 93 (Pt 9), 1908-1917 (2012)				ViPR-BRC, Genbank
KY674919	229E		Ogimi,C., Greninger,A.L., Waghmare,A.A., Kuypers,J.M., Shean,R.C., Xie,H., Leisenring,W.M., Stevens-Ayers,T.L., Jerome,K.R., Englund,J.A. and Boeckh,M.	Prolonged Shedding of Human Coronavirus in Hematopoietic Cell Transplant Recipients: Risk Factors and Viral Genome Evolution	J Infect Dis 216 (2), 203-209 (2017)				ViPR-BRC, Genbank
AB691764	229E		Shirato,K., Kawase,M., Watanabe,O., Hirokawa,C., Matsuyama,S., Nishimura,H. and Taguchi,F.	Differences in neutralizing antigenicity between laboratory and clinical isolates of HCoV-229E isolated in Japan in 2004-2008 depend on the S1 region sequence of the spike protein	J Gen Virol 93 (Pt 9), 1908-1917 (2012)				ViPR-BRC, Genbank
AB691765	229E		Shirato,K., Kawase,M., Watanabe,O., Hirokawa,C., Matsuyama,S., Nishimura,H. and Taguchi,F.	Differences in neutralizing antigenicity between laboratory and clinical isolates of HCoV-229E isolated in Japan in 2004-2008 depend on the S1 region sequence of the spike protein	J Gen Virol 93 (Pt 9), 1908-1917 (2012)				ViPR-BRC, Genbank
AB691766	229E		Shirato,K., Kawase,M., Watanabe,O., Hirokawa,C., Matsuyama,S., Nishimura,H. and Taguchi,F.	Differences in neutralizing antigenicity between laboratory and clinical isolates of HCoV-229E isolated in Japan in 2004-2008 depend on the S1 region sequence of the spike protein	J Gen Virol 93 (Pt 9), 1908-1917 (2012)				ViPR-BRC, Genbank
JX503061	229E		Farsani,S.M., Dijkman,R., Jebbink,M.F., Goossens,H., Ieven,M., Deijs,M., Molenkamp,R. and van der Hoek,L.	The first complete genome sequences of clinical isolates of human coronavirus 229E	Virus Genes 45 (3), 433-439 (2012)				ViPR-BRC, Genbank
KU291448	229E		Corman,V.M., Eckerle,I., Memish,Z.A., Liljander,A.M., Dijkman,R., Jonsdottir,H., Juma Ngeiywa,K.J., Kamau,E., Younan,M., Al Masri,M., Assiri,A., Gluecks,I., Musa,B.E., Meyer,B., Muller,M.A., Hilali,M., Bornstein,S., Wernery,U., Thiel,V., Jores,J., Drexler,J.F. and Drosten,C.	Link of a ubiquitous human coronavirus to dromedary camels	Proc. Natl. Acad. Sci. U.S.A. (2016) In press				ViPR-BRC, Genbank
KY684760	229E		Greninger,A.L., Makhsous,N., Kuypers,J., Shean,R.C. and Jerome,K.R.	Genome sequences of viral positives at UW Virology	Unpublished				ViPR-BRC, Genbank
MT118677	229E		Addetia,A. and Greninger,A.L.	Genome sequences of viral isolates from UW Virology	Unpublished				ViPR-BRC, Genbank
MW202340	229E		Rajagopala,S., Bakhoum,N., Pakala,S., Shilts,M., Rosas-Salazar,C., Mai,A., Boone,H., McHenry,R., Yooseph,S., Halasa,N. and Das,S.	Metatranscriptomics to characterize respiratory virome, microbiome, and host response directly from clinical samples	Res Sq (2020) In press				ViPR-BRC, Genbank
MW532105	229E		Wang,Y., Zhang,Z., Zhang,L., Zhang,S. and Zhao,J.	Direct Submission	Submitted (24-JAN-2021) The First Affiliated Hospital of Guangzhou Medical University, State Key Laboratory of Respiratory Disease, Guangzhou Institute of Respiratory Health, No. 195 Dongfeng Xi Road, Yuexiu District, Guangzhou, Guangdong 510182, China				ViPR-BRC, Genbank
LC654446	229E		Shirato,K., Kakizaki,M., Tomita,Y., Kawase,M. and Takeda,M.	Detection of the ORF1 Gene Is an Indicator of the Possible Isolation of Severe Acute Respiratory Syndrome Coronavirus 2	Pathogens 11 (3), 302 (2022)				ViPR-BRC, Genbank
KY369909	229E		Greninger,A.L., Makhsous,N., Kuypers,J.M., Shean,R.C. and Jerome,K.R.	Direct Submission	Submitted (16-DEC-2016) Lab Medicine, UW, 1616 Eastlake Avenue, Suite 320, Seattle, WA 98102, USA				ViPR-BRC, Genbank
KY621348	229E		Greninger,A.L., Makhsous,N., Kuypers,J.M., Shean,R.C. and Jerome,K.R.	Genome sequences of viral positives at UW Virology	Unpublished				ViPR-BRC, Genbank
KY674914	229E		Greninger,A.L., Makhsous,N., Kuypers,J., Shean,R.C. and Jerome,K.R.	Genome sequences of viral positives at UW Virology	Unpublished				ViPR-BRC, Genbank
KY369913	229E		Greninger,A.L., Makhsous,N., Kuypers,J.M., Shean,R.C. and Jerome,K.R.	Direct Submission	Submitted (16-DEC-2016) Lab Medicine, UW, 1616 Eastlake Avenue, Suite 320, Seattle, WA 98102, USA				ViPR-BRC, Genbank
KY369908	229E		Greninger,A.L., Makhsous,N., Kuypers,J.M., Shean,R.C. and Jerome,K.R.	Direct Submission	Submitted (16-DEC-2016) Lab Medicine, UW, 1616 Eastlake Avenue, Suite 320, Seattle, WA 98102, USA				ViPR-BRC, Genbank
KY967357	229E		Greninger,A.L., Makhsous,N., Kuypers,J.M., Shean,R.C. and Jerome,K.R.	Genome sequences of viral positives at UW Virology	Unpublished				ViPR-BRC, Genbank
KY983587	229E		Greninger,A.L., Makhsous,N., Kuypers,J., Shean,R.C. and Jerome,K.R.	Genome sequences of viral positives at UW Virology	Unpublished				ViPR-BRC, Genbank
MT438697	229E		Dinwiddie,D.L., Dehority,W.N., Schwalm,K.C., Kothari,A., Storm,E., Thompson,T., Putt,C., Pomeroy,K., Young,S.A., Domman,D. and Kennedy,J.L.	Clinical, Genomic, and Phylogenetic Characterization of Common Human Coronaviruses from New Mexico and Arkansas	Unpublished				ViPR-BRC, Genbank
MT438699	229E		Dinwiddie,D.L., Dehority,W.N., Schwalm,K.C., Kothari,A., Storm,E., Thompson,T., Putt,C., Pomeroy,K., Young,S.A., Domman,D. and Kennedy,J.L.	Clinical, Genomic, and Phylogenetic Characterization of Common Human Coronaviruses from New Mexico and Arkansas	Unpublished				ViPR-BRC, Genbank
MT438698	229E		Dinwiddie,D.L., Dehority,W.N., Schwalm,K.C., Kothari,A., Storm,E., Thompson,T., Putt,C., Pomeroy,K., Young,S.A., Domman,D. and Kennedy,J.L.	Clinical, Genomic, and Phylogenetic Characterization of Common Human Coronaviruses from New Mexico and Arkansas	Unpublished				ViPR-BRC, Genbank
MT438700	229E		Dinwiddie,D.L., Dehority,W.N., Schwalm,K.C., Kothari,A., Storm,E., Thompson,T., Putt,C., Pomeroy,K., Young,S.A., Domman,D. and Kennedy,J.L.	Clinical, Genomic, and Phylogenetic Characterization of Common Human Coronaviruses from New Mexico and Arkansas	Unpublished				ViPR-BRC, Genbank
KY369910	229E		Greninger,A.L., Makhsous,N., Kuypers,J.M., Shean,R.C. and Jerome,K.R.	Direct Submission	Submitted (16-DEC-2016) Lab Medicine, UW, 1616 Eastlake Avenue, Suite 320, Seattle, WA 98102, USA				ViPR-BRC, Genbank
KY369911	229E		Greninger,A.L., Makhsous,N., Kuypers,J.M., Shean,R.C. and Jerome,K.R.	Direct Submission	Submitted (16-DEC-2016) Lab Medicine, UW, 1616 Eastlake Avenue, Suite 320, Seattle, WA 98102, USA				ViPR-BRC, Genbank
MT438696	229E		Dinwiddie,D.L., Dehority,W.N., Schwalm,K.C., Kothari,A., Storm,E., Thompson,T., Putt,C., Pomeroy,K., Young,S.A., Domman,D. and Kennedy,J.L.	Clinical, Genomic, and Phylogenetic Characterization of Common Human Coronaviruses from New Mexico and Arkansas	Unpublished				ViPR-BRC, Genbank
MH828489	229E		Lu,L., Robertson,G., Ashworth,J., Pham Hong,A., Shi,T., Ivens,A., Thwaites,G., Baker,S. and Woolhouse,M.	Epidemiology and Phylogenetic Analysis of Viral Respiratory Infections in Vietnam	Front Microbiol 11, 833 (2020)				ViPR-BRC, Genbank
MN306046	229E		Lin,M.J., Tait,A. and Greninger,A.L.	Genome sequences of clinical viruses from UW Virology	Unpublished				ViPR-BRC, Genbank
ON729316	229E		Sereewit,J., Xie,H. and Greninger,A.	Genome sequences of clinical viruses from UW Virology	Unpublished				ViPR-BRC, Genbank
MT797634	229E		Lau,S.K.P., Lung,D.C., Wong,E.Y.M., Aw-Yong,K.L., Wong,A.C.P., Luk,H.K.H., Li,K.S.M., Fung,J., Chan,T.T.Y., Tang,J.Y.M., Zhu,L., Yip,C.C.Y., Wong,S.C.Y., Lee,R.A., Tsang,O.T.Y., Yuen,K.-Y. and Woo,P.C.Y.	Molecular Evolution of Human Coronavirus 229E in Hong Kong and a Fatal COVID-19 Case Involving Coinfection with a Novel Human Coronavirus 229E Genogroup	mSphere (2021) In press				ViPR-BRC, Genbank
LC654445	229E		Shirato,K., Kakizaki,M., Tomita,Y., Kawase,M. and Takeda,M.	Detection of the ORF1 Gene Is an Indicator of the Possible Isolation of Severe Acute Respiratory Syndrome Coronavirus 2	Pathogens 11 (3), 302 (2022)				ViPR-BRC, Genbank
MW587037	229E		Shi,M., Zhao,S., Yu,B., Wu,W.-C., Hu,Y., Tian,J.-H., Yin,W., Ni,F., Hu,H.-L., Geng,S., Tan,L., Peng,Y., Wu,F., Song,Z.-G., Chen,Y.-M., Wang,W., Holmes,E.C. and Zhang,Y.-Z.	Characterization of Total Respiratory Infectomes in pre-COVID-19 Wuhan, China	Unpublished				ViPR-BRC, Genbank
MW587038	229E		Shi,M., Zhao,S., Yu,B., Wu,W.-C., Hu,Y., Tian,J.-H., Yin,W., Ni,F., Hu,H.-L., Geng,S., Tan,L., Peng,Y., Wu,F., Song,Z.-G., Chen,Y.-M., Wang,W., Holmes,E.C. and Zhang,Y.-Z.	Characterization of Total Respiratory Infectomes in pre-COVID-19 Wuhan, China	Unpublished				ViPR-BRC, Genbank
OK073078	229E		Shao,N., Zhang,T. and Yang,F.	Molecular Evolution of Human Coronavirus NL63, 229E, HKU1 and OC43 in Hospitalized Children in China	Unpublished				ViPR-BRC, Genbank
OK073079	229E		Shao,N., Zhang,T. and Yang,F.	Molecular Evolution of Human Coronavirus NL63, 229E, HKU1 and OC43 in Hospitalized Children in China	Unpublished				ViPR-BRC, Genbank
OK073082	229E		Shao,N., Zhang,T. and Yang,F.	Molecular Evolution of Human Coronavirus NL63, 229E, HKU1 and OC43 in Hospitalized Children in China	Unpublished				ViPR-BRC, Genbank
OK073080	229E		Shao,N., Zhang,T. and Yang,F.	Molecular Evolution of Human Coronavirus NL63, 229E, HKU1 and OC43 in Hospitalized Children in China	Unpublished				ViPR-BRC, Genbank
OK073081	229E		Shao,N., Zhang,T. and Yang,F.	Molecular Evolution of Human Coronavirus NL63, 229E, HKU1 and OC43 in Hospitalized Children in China	Unpublished				ViPR-BRC, Genbank
OK073083	229E		Shao,N., Zhang,T. and Yang,F.	Molecular Evolution of Human Coronavirus NL63, 229E, HKU1 and OC43 in Hospitalized Children in China	Unpublished				ViPR-BRC, Genbank
OK073077	229E		Shao,N., Zhang,T. and Yang,F.	Molecular Evolution of Human Coronavirus NL63, 229E, HKU1 and OC43 in Hospitalized Children in China	Unpublished				ViPR-BRC, Genbank
OK073084	229E		Shao,N., Zhang,T. and Yang,F.	Molecular Evolution of Human Coronavirus NL63, 229E, HKU1 and OC43 in Hospitalized Children in China	Unpublished				ViPR-BRC, Genbank
MW532104	229E		Wang,Y., Zhang,Z., Zhang,L., Zhang,S. and Zhao,J.	Direct Submission	Submitted (24-JAN-2021) The First Affiliated Hospital of Guangzhou Medical University, State Key Laboratory of Respiratory Disease, Guangzhou Institute of Respiratory Health, No. 195 Dongfeng Xi Road, Yuexiu District, Guangzhou, Guangdong 510182, China				ViPR-BRC, Genbank
MW532103	229E		Wang,Y., Zhang,Z., Zhang,L., Zhang,S. and Zhao,J.	Direct Submission	Submitted (24-JAN-2021) The First Affiliated Hospital of Guangzhou Medical University, State Key Laboratory of Respiratory Disease, Guangzhou Institute of Respiratory Health, No. 195 Dongfeng Xi Road, Yuexiu District, Guangzhou, Guangdong 510182, China				ViPR-BRC, Genbank
MN369046	229E		Lin,M.J., Tait,A. and Greninger,A.L.	Genome sequences of clinical viruses from UW Virology	Unpublished				ViPR-BRC, Genbank
KY369912	229E		Greninger,A.L., Makhsous,N., Kuypers,J.M., Shean,R.C. and Jerome,K.R.	Direct Submission	Submitted (16-DEC-2016) Lab Medicine, UW, 1616 Eastlake Avenue, Suite 320, Seattle, WA 98102, USA				ViPR-BRC, Genbank
KY369914	229E		Greninger,A.L., Makhsous,N., Kuypers,J.M., Shean,R.C. and Jerome,K.R.	Direct Submission	Submitted (17-DEC-2016) Lab Medicine, UW, 1616 Eastlake Avenue, Suite 320, Seattle, WA 98102, USA				ViPR-BRC, Genbank
MW587035	229E		Shi,M., Zhao,S., Yu,B., Wu,W.-C., Hu,Y., Tian,J.-H., Yin,W., Ni,F., Hu,H.-L., Geng,S., Tan,L., Peng,Y., Wu,F., Song,Z.-G., Chen,Y.-M., Wang,W., Holmes,E.C. and Zhang,Y.-Z.	Characterization of Total Respiratory Infectomes in pre-COVID-19 Wuhan, China	Unpublished				ViPR-BRC, Genbank
MW587036	229E		Shi,M., Zhao,S., Yu,B., Wu,W.-C., Hu,Y., Tian,J.-H., Yin,W., Ni,F., Hu,H.-L., Geng,S., Tan,L., Peng,Y., Wu,F., Song,Z.-G., Chen,Y.-M., Wang,W., Holmes,E.C. and Zhang,Y.-Z.	Characterization of Total Respiratory Infectomes in pre-COVID-19 Wuhan, China	Unpublished				ViPR-BRC, Genbank
MF542265	229E		Bonny,T.S., Subramaniam,K., Waltzek,T.B., Elbadry,M.A., Beau De Rochars,V.M., Telisma,T., Rashid,M., Morris,J.G. Jr. and Lednicky,J.A.	Complete Genome Sequence of Human Coronavirus Strain 229E Isolated from Plasma Collected from a Haitian Child in 2016	Genome Announc 5 (47), e01313-17 (2017)				ViPR-BRC, Genbank
MW039392	229E		Puglia,I., Curini,V., Berjaoui,S., Delli Compagni,E., Baca,F., Decaro,N., Marcacci,M. and Lorusso,A.	Direct Submission	Submitted (24-SEP-2020) Virology Unit, Istituto Zooprofilattico Sperimentale Abruzzo e Molise, Campo Boario, Teramo 64100, Italy				ViPR-BRC, Genbank
ON791801	229E		Sereewit,J., Xie,H. and Greninger,A.	genome sequences of clinical viruses from UW Virology	Unpublished				ViPR-BRC, Genbank
MZ540961	Adenovirus B-3		Liu,W.	Direct Submission	Submitted (12-JUL-2021) State Key Laboratory of Respiratory Disease, GIRD, State Key Laboratory of Respiratory Disease, 195# of Dongfengxi Road, Guangzhou, China, GuangZhou, GUANGDONG 510230, China				Genbank
MH828478	Adenovirus B-3		Lu,L., Robertson,G., Ashworth,J., Pham Hong,A., Shi,T., Ivens,A., Thwaites,G., Baker,S. and Woolhouse,M.	Epidemiology and Phylogenetic Analysis of Viral Respiratory Infections in Vietnam	Front Microbiol 11, 833 (2020)				Genbank
MW686785	Adenovirus B-3		Myers,C.E., Houldcroft,C.J., Roy,S., Margetts,B.K., Best,T., Venturini,C., Guerra-Assuncao,J.A., Williams,C.A., Williams,R., Dunn,H., Hartley,J.C., Rao,K., Rolfe,K.J. and Breuer,J.	Using Whole Genome Sequences to Investigate Adenovirus Outbreaks in a Hematopoietic Stem Cell Transplant Unit	Front Microbiol 12, 667790 (2021)				Genbank
MW686786	Adenovirus B-3		Myers,C.E., Houldcroft,C.J., Roy,S., Margetts,B.K., Best,T., Venturini,C., Guerra-Assuncao,J.A., Williams,C.A., Williams,R., Dunn,H., Hartley,J.C., Rao,K., Rolfe,K.J. and Breuer,J.	Using Whole Genome Sequences to Investigate Adenovirus Outbreaks in a Hematopoietic Stem Cell Transplant Unit	Front Microbiol 12, 667790 (2021)				Genbank
MW686787	Adenovirus B-3		Myers,C.E., Houldcroft,C.J., Roy,S., Margetts,B.K., Best,T., Venturini,C., Guerra-Assuncao,J.A., Williams,C.A., Williams,R., Dunn,H., Hartley,J.C., Rao,K., Rolfe,K.J. and Breuer,J.	Using Whole Genome Sequences to Investigate Adenovirus Outbreaks in a Hematopoietic Stem Cell Transplant Unit	Front Microbiol 12, 667790 (2021)				Genbank
MW686788	Adenovirus B-3		Myers,C.E., Houldcroft,C.J., Roy,S., Margetts,B.K., Best,T., Venturini,C., Guerra-Assuncao,J.A., Williams,C.A., Williams,R., Dunn,H., Hartley,J.C., Rao,K., Rolfe,K.J. and Breuer,J.	Using Whole Genome Sequences to Investigate Adenovirus Outbreaks in a Hematopoietic Stem Cell Transplant Unit	Front Microbiol 12, 667790 (2021)				Genbank
MW748641	Adenovirus B-3		Duan,Y., Zhu,Y., Chen,X. and Xie,Z.	Direct Submission	Submitted (14-MAR-2021) Beijing Children's Hospital, Capital Medical University, National Center for Children's Health, No. 56, Nanlishi Road, Xicheng District, Beijing 100045, China				Genbank
MW748642	Adenovirus B-3		Duan,Y., Zhu,Y., Chen,X. and Xie,Z.	Direct Submission	Submitted (14-MAR-2021) Beijing Children's Hospital, Capital Medical University, National Center for Children's Health, No. 56, Nanlishi Road, Xicheng District, Beijing 100045, China				Genbank
MW748643	Adenovirus B-3		Duan,Y., Zhu,Y., Chen,X. and Xie,Z.	Direct Submission	Submitted (14-MAR-2021) Beijing Children's Hospital, Capital Medical University, National Center for Children's Health, No. 56, Nanlishi Road, Xicheng District, Beijing 100045, China				Genbank
MW748644	Adenovirus B-3		Duan,Y., Zhu,Y., Chen,X. and Xie,Z.	Direct Submission	Submitted (14-MAR-2021) Beijing Children's Hospital, Capital Medical University, National Center for Children's Health, No. 56, Nanlishi Road, Xicheng District, Beijing 100045, China				Genbank
MW748645	Adenovirus B-3		Duan,Y., Zhu,Y., Chen,X. and Xie,Z.	Direct Submission	Submitted (14-MAR-2021) Beijing Children's Hospital, Capital Medical University, National Center for Children's Health, No. 56, Nanlishi Road, Xicheng District, Beijing 100045, China				Genbank
MW748646	Adenovirus B-3		Duan,Y., Zhu,Y., Chen,X. and Xie,Z.	Direct Submission	Submitted (14-MAR-2021) Beijing Children's Hospital, Capital Medical University, National Center for Children's Health, No. 56, Nanlishi Road, Xicheng District, Beijing 100045, China				Genbank
MW748647	Adenovirus B-3		Duan,Y., Zhu,Y., Chen,X. and Xie,Z.	Direct Submission	Submitted (14-MAR-2021) Beijing Children's Hospital, Capital Medical University, National Center for Children's Health, No. 56, Nanlishi Road, Xicheng District, Beijing 100045, China				Genbank
MW748648	Adenovirus B-3		Duan,Y., Zhu,Y., Chen,X. and Xie,Z.	Direct Submission	Submitted (14-MAR-2021) Beijing Children's Hospital, Capital Medical University, National Center for Children's Health, No. 56, Nanlishi Road, Xicheng District, Beijing 100045, China				Genbank
MW748649	Adenovirus B-3		Duan,Y., Zhu,Y., Chen,X. and Xie,Z.	Direct Submission	Submitted (14-MAR-2021) Beijing Children's Hospital, Capital Medical University, National Center for Children's Health, No. 56, Nanlishi Road, Xicheng District, Beijing 100045, China				Genbank
MW748650	Adenovirus B-3		Duan,Y., Zhu,Y., Chen,X. and Xie,Z.	Direct Submission	Submitted (14-MAR-2021) Beijing Children's Hospital, Capital Medical University, National Center for Children's Health, No. 56, Nanlishi Road, Xicheng District, Beijing 100045, China				Genbank
MW748651	Adenovirus B-3		Duan,Y., Zhu,Y., Chen,X. and Xie,Z.	Direct Submission	Submitted (14-MAR-2021) Beijing Children's Hospital, Capital Medical University, National Center for Children's Health, No. 56, Nanlishi Road, Xicheng District, Beijing 100045, China				Genbank
MW748652	Adenovirus B-3		Duan,Y., Zhu,Y., Chen,X. and Xie,Z.	Direct Submission	Submitted (14-MAR-2021) Beijing Children's Hospital, Capital Medical University, National Center for Children's Health, No. 56, Nanlishi Road, Xicheng District, Beijing 100045, China				Genbank
MW748653	Adenovirus B-3		Duan,Y., Zhu,Y., Chen,X. and Xie,Z.	Direct Submission	Submitted (14-MAR-2021) Beijing Children's Hospital, Capital Medical University, National Center for Children's Health, No. 56, Nanlishi Road, Xicheng District, Beijing 100045, China				Genbank
MW748654	Adenovirus B-3		Duan,Y., Zhu,Y., Chen,X. and Xie,Z.	Direct Submission	Submitted (14-MAR-2021) Beijing Children's Hospital, Capital Medical University, National Center for Children's Health, No. 56, Nanlishi Road, Xicheng District, Beijing 100045, China				Genbank
MW748655	Adenovirus B-3		Duan,Y., Zhu,Y., Chen,X. and Xie,Z.	Direct Submission	Submitted (14-MAR-2021) Beijing Children's Hospital, Capital Medical University, National Center for Children's Health, No. 56, Nanlishi Road, Xicheng District, Beijing 100045, China				Genbank
MW748656	Adenovirus B-3		Duan,Y., Zhu,Y., Chen,X. and Xie,Z.	Direct Submission	Submitted (14-MAR-2021) Beijing Children's Hospital, Capital Medical University, National Center for Children's Health, No. 56, Nanlishi Road, Xicheng District, Beijing 100045, China				Genbank
MW748657	Adenovirus B-3		Duan,Y., Zhu,Y., Chen,X. and Xie,Z.	Direct Submission	Submitted (14-MAR-2021) Beijing Children's Hospital, Capital Medical University, National Center for Children's Health, No. 56, Nanlishi Road, Xicheng District, Beijing 100045, China				Genbank
MW748658	Adenovirus B-3		Duan,Y., Zhu,Y., Chen,X. and Xie,Z.	Direct Submission	Submitted (14-MAR-2021) Beijing Children's Hospital, Capital Medical University, National Center for Children's Health, No. 56, Nanlishi Road, Xicheng District, Beijing 100045, China				Genbank
MW748659	Adenovirus B-3		Duan,Y., Zhu,Y., Chen,X. and Xie,Z.	Direct Submission	Submitted (14-MAR-2021) Beijing Children's Hospital, Capital Medical University, National Center for Children's Health, No. 56, Nanlishi Road, Xicheng District, Beijing 100045, China				Genbank
MW748660	Adenovirus B-3		Duan,Y., Zhu,Y., Chen,X. and Xie,Z.	Direct Submission	Submitted (14-MAR-2021) Beijing Children's Hospital, Capital Medical University, National Center for Children's Health, No. 56, Nanlishi Road, Xicheng District, Beijing 100045, China				Genbank
MW748661	Adenovirus B-3		Duan,Y., Zhu,Y., Chen,X. and Xie,Z.	Direct Submission	Submitted (14-MAR-2021) Beijing Children's Hospital, Capital Medical University, National Center for Children's Health, No. 56, Nanlishi Road, Xicheng District, Beijing 100045, China				Genbank
MW748662	Adenovirus B-3		Duan,Y., Zhu,Y., Chen,X. and Xie,Z.	Direct Submission	Submitted (14-MAR-2021) Beijing Children's Hospital, Capital Medical University, National Center for Children's Health, No. 56, Nanlishi Road, Xicheng District, Beijing 100045, China				Genbank
MW748663	Adenovirus B-3		Duan,Y., Zhu,Y., Chen,X. and Xie,Z.	Direct Submission	Submitted (14-MAR-2021) Beijing Children's Hospital, Capital Medical University, National Center for Children's Health, No. 56, Nanlishi Road, Xicheng District, Beijing 100045, China				Genbank
MW748664	Adenovirus B-3		Duan,Y., Zhu,Y., Chen,X. and Xie,Z.	Direct Submission	Submitted (14-MAR-2021) Beijing Children's Hospital, Capital Medical University, National Center for Children's Health, No. 56, Nanlishi Road, Xicheng District, Beijing 100045, China				Genbank
MW748665	Adenovirus B-3		Duan,Y., Zhu,Y., Chen,X. and Xie,Z.	Direct Submission	Submitted (14-MAR-2021) Beijing Children's Hospital, Capital Medical University, National Center for Children's Health, No. 56, Nanlishi Road, Xicheng District, Beijing 100045, China				Genbank
MW748666	Adenovirus B-3		Duan,Y., Zhu,Y., Chen,X. and Xie,Z.	Direct Submission	Submitted (14-MAR-2021) Beijing Children's Hospital, Capital Medical University, National Center for Children's Health, No. 56, Nanlishi Road, Xicheng District, Beijing 100045, China				Genbank
MW748667	Adenovirus B-3		Duan,Y., Zhu,Y., Chen,X. and Xie,Z.	Direct Submission	Submitted (14-MAR-2021) Beijing Children's Hospital, Capital Medical University, National Center for Children's Health, No. 56, Nanlishi Road, Xicheng District, Beijing 100045, China				Genbank
MW748668	Adenovirus B-3		Duan,Y., Zhu,Y., Chen,X. and Xie,Z.	Direct Submission	Submitted (14-MAR-2021) Beijing Children's Hospital, Capital Medical University, National Center for Children's Health, No. 56, Nanlishi Road, Xicheng District, Beijing 100045, China				Genbank
MW748669	Adenovirus B-3		Duan,Y., Zhu,Y., Chen,X. and Xie,Z.	Direct Submission	Submitted (14-MAR-2021) Beijing Children's Hospital, Capital Medical University, National Center for Children's Health, No. 56, Nanlishi Road, Xicheng District, Beijing 100045, China				Genbank
MW748670	Adenovirus B-3		Duan,Y., Zhu,Y., Chen,X. and Xie,Z.	Direct Submission	Submitted (14-MAR-2021) Beijing Children's Hospital, Capital Medical University, National Center for Children's Health, No. 56, Nanlishi Road, Xicheng District, Beijing 100045, China				Genbank
MW748671	Adenovirus B-3		Duan,Y., Zhu,Y., Chen,X. and Xie,Z.	Direct Submission	Submitted (14-MAR-2021) Beijing Children's Hospital, Capital Medical University, National Center for Children's Health, No. 56, Nanlishi Road, Xicheng District, Beijing 100045, China				Genbank
MW748672	Adenovirus B-3		Duan,Y., Zhu,Y., Chen,X. and Xie,Z.	Direct Submission	Submitted (14-MAR-2021) Beijing Children's Hospital, Capital Medical University, National Center for Children's Health, No. 56, Nanlishi Road, Xicheng District, Beijing 100045, China				Genbank
KY320276	Adenovirus B-3		Han,J.W., La,T.M., Kim,J.H., Choi,I.S., Song,C.S., Park,S.Y., Lee,J.B. and Lee,S.W.	The possible origin of human adenovirus type 3: Evidence of natural genetic recombination between human and simian adenovirus	Infect Genet Evol 65, 380-384 (2018)				Genbank
KX384958	Adenovirus B-3		Hang,J., Vento,T.J., Norby,E.A., Jarman,R.G., Keiser,P.B., Kuschner,R.A. and Binn,L.N.	Adenovirus type 4 respiratory infections with a concurrent outbreak of coxsackievirus A21 among United States Army Basic Trainees, a retrospective viral etiology study using next-generation sequencing	J. Med. Virol. (2017) In press				Genbank
KF268120	Adenovirus B-3		Madupu,R., Halpin,R., Fedorova,N., Tsitrin,T., Stockwell,T., Amedeo,P., Appalla,L., Bishop,B., Edworthy,P., Gupta,N., Hoover,J., Katzel,D., Li,K., Schobel,S., Shrivastava,S., Thovarai,V., Wang,S., Dehghan,S., Singh,S., Liu,E.B., Seto,J., Jones,M.S., Kajon,A., Gray,G., Kowalski,R., Romanowski,E., Chodosh,J., Wentworth,D.E. and Seto,D.	Direct Submission	Submitted (22-MAY-2013) J. Craig Venter Institute, 9704 Medical Center Drive, Rockville, MD 20850, USA				Genbank
KF268123	Adenovirus B-3		Madupu,R., Halpin,R., Fedorova,N., Tsitrin,T., Stockwell,T., Amedeo,P., Appalla,L., Bishop,B., Edworthy,P., Gupta,N., Hoover,J., Katzel,D., Li,K., Schobel,S., Shrivastava,S., Thovarai,V., Wang,S., Dehghan,S., Singh,S., Liu,E.B., Seto,J., Jones,M.S., Kajon,A., Gray,G., Kowalski,R., Romanowski,E., Chodosh,J., Wentworth,D.E. and Seto,D.	Direct Submission	Submitted (22-MAY-2013) J. Craig Venter Institute, 9704 Medical Center Drive, Rockville, MD 20850, USA				Genbank
KF268128	Adenovirus B-3		Madupu,R., Halpin,R., Fedorova,N., Tsitrin,T., Stockwell,T., Amedeo,P., Appalla,L., Bishop,B., Edworthy,P., Gupta,N., Hoover,J., Katzel,D., Li,K., Schobel,S., Shrivastava,S., Thovarai,V., Wang,S., Dehghan,S., Singh,S., Liu,E.B., Seto,J., Jones,M.S., Kajon,A., Gray,G., Kowalski,R., Romanowski,E., Chodosh,J., Wentworth,D.E. and Seto,D.	Direct Submission	Submitted (22-MAY-2013) J. Craig Venter Institute, 9704 Medical Center Drive, Rockville, MD 20850, USA				Genbank
KF268131	Adenovirus B-3		Madupu,R., Halpin,R., Fedorova,N., Tsitrin,T., Stockwell,T., Amedeo,P., Appalla,L., Bishop,B., Edworthy,P., Gupta,N., Hoover,J., Katzel,D., Li,K., Schobel,S., Shrivastava,S., Thovarai,V., Wang,S., Dehghan,S., Singh,S., Liu,E.B., Seto,J., Jones,M.S., Kajon,A., Gray,G., Kowalski,R., Romanowski,E., Chodosh,J., Wentworth,D.E. and Seto,D.	Direct Submission	Submitted (22-MAY-2013) J. Craig Venter Institute, 9704 Medical Center Drive, Rockville, MD 20850, USA				Genbank
KF268132	Adenovirus B-3		Madupu,R., Halpin,R., Fedorova,N., Tsitrin,T., Stockwell,T., Amedeo,P., Appalla,L., Bishop,B., Edworthy,P., Gupta,N., Hoover,J., Katzel,D., Li,K., Schobel,S., Shrivastava,S., Thovarai,V., Wang,S., Dehghan,S., Singh,S., Liu,E.B., Seto,J., Jones,M.S., Kajon,A., Gray,G., Kowalski,R., Romanowski,E., Chodosh,J., Wentworth,D.E. and Seto,D.	Direct Submission	Submitted (22-MAY-2013) J. Craig Venter Institute, 9704 Medical Center Drive, Rockville, MD 20850, USA				Genbank
KF268133	Adenovirus B-3		Madupu,R., Halpin,R., Fedorova,N., Tsitrin,T., Stockwell,T., Amedeo,P., Appalla,L., Bishop,B., Edworthy,P., Gupta,N., Hoover,J., Katzel,D., Li,K., Schobel,S., Shrivastava,S., Thovarai,V., Wang,S., Dehghan,S., Singh,S., Liu,E.B., Seto,J., Jones,M.S., Kajon,A., Gray,G., Kowalski,R., Romanowski,E., Chodosh,J., Wentworth,D.E. and Seto,D.	Direct Submission	Submitted (22-MAY-2013) J. Craig Venter Institute, 9704 Medical Center Drive, Rockville, MD 20850, USA				Genbank
KF268195	Adenovirus B-3		Madupu,R., Halpin,R., Fedorova,N., Tsitrin,T., Stockwell,T., Amedeo,P., Appalla,L., Bishop,B., Edworthy,P., Gupta,N., Hoover,J., Katzel,D., Li,K., Schobel,S., Shrivastava,S., Thovarai,V., Wang,S., Dehghan,S., Singh,S., Liu,E.B., Seto,J., Jones,M.S., Kajon,A., Gray,G., Kowalski,R., Romanowski,E., Chodosh,J., Wentworth,D.E. and Seto,D.	Direct Submission	Submitted (23-MAY-2013) J. Craig Venter Institute, 9704 Medical Center Drive, Rockville, MD 20850, USA				Genbank
KF268202	Adenovirus B-3		Madupu,R., Halpin,R., Fedorova,N., Tsitrin,T., Stockwell,T., Amedeo,P., Appalla,L., Bishop,B., Edworthy,P., Gupta,N., Hoover,J., Katzel,D., Li,K., Schobel,S., Shrivastava,S., Thovarai,V., Wang,S., Dehghan,S., Singh,S., Liu,E.B., Seto,J., Jones,M.S., Kajon,A., Gray,G., Kowalski,R., Romanowski,E., Chodosh,J., Wentworth,D.E. and Seto,D.	Direct Submission	Submitted (28-MAY-2013) J. Craig Venter Institute, 9704 Medical Center Drive, Rockville, MD 20850, USA				Genbank
KF268210	Adenovirus B-3		Madupu,R., Halpin,R., Fedorova,N., Tsitrin,T., Stockwell,T., Amedeo,P., Appalla,L., Bishop,B., Edworthy,P., Gupta,N., Hoover,J., Katzel,D., Li,K., Schobel,S., Shrivastava,S., Thovarai,V., Wang,S., Dehghan,S., Singh,S., Liu,E.B., Seto,J., Jones,M.S., Kajon,A., Gray,G., Kowalski,R., Romanowski,E., Chodosh,J., Wentworth,D.E. and Seto,D.	Direct Submission	Submitted (28-MAY-2013) J. Craig Venter Institute, 9704 Medical Center Drive, Rockville, MD 20850, USA				Genbank
KF268212	Adenovirus B-3		Madupu,R., Halpin,R., Fedorova,N., Tsitrin,T., Stockwell,T., Amedeo,P., Appalla,L., Bishop,B., Edworthy,P., Gupta,N., Hoover,J., Katzel,D., Li,K., Schobel,S., Shrivastava,S., Thovarai,V., Wang,S., Dehghan,S., Singh,S., Liu,E.B., Seto,J., Jones,M.S., Kajon,A., Gray,G., Kowalski,R., Romanowski,E., Chodosh,J., Wentworth,D.E. and Seto,D.	Direct Submission	Submitted (28-MAY-2013) J. Craig Venter Institute, 9704 Medical Center Drive, Rockville, MD 20850, USA				Genbank
KF268311	Adenovirus B-3		Madupu,R., Halpin,R., Fedorova,N., Tsitrin,T., Stockwell,T., Amedeo,P., Appalla,L., Bishop,B., Edworthy,P., Gupta,N., Hoover,J., Katzel,D., Li,K., Schobel,S., Shrivastava,S., Thovarai,V., Wang,S., Dehghan,S., Singh,S., Liu,E.B., Seto,J., Jones,M.S., Kajon,A., Gray,G., Kowalski,R., Romanowski,E., Chodosh,J., Zhao,S., Wentworth,D.E. and Seto,D.	Direct Submission	Submitted (31-MAY-2013) J. Craig Venter Institute, 9704 Medical Center Drive, Rockville, MD 20850, USA				Genbank
KF429752	Adenovirus B-3		Madupu,R., Halpin,R., Fedorova,N., Tsitrin,T., Stockwell,T., Amedeo,P., Appalla,L., Bishop,B., Edworthy,P., Gupta,N., Hoover,J., Katzel,D., Li,K., Schobel,S., Shrivastava,S., Thovarai,V., Wang,S., Dehghan,S., Singh,S., Liu,E.B., Seto,J., Jones,M.S., Kajon,A., Gray,G., Kowalski,R., Romanowski,E., Chodosh,J., Wentworth,D.E. and Seto,D.	Direct Submission	Submitted (07-JUN-2013) J. Craig Venter Institute, 9704 Medical Center Drive, Rockville, MD 20850, USA				Genbank
JX423380	Adenovirus B-3		Madupu,R., Halpin,R., Fedorova,N., Tsitrin,T., Stockwell,T., Amedeo,P., Appalla,L., Bishop,B., Edworthy,P., Gupta,N., Hoover,J., Katzel,D., Li,K., Schobel,S., Shrivastava,S., Thovarai,V., Wang,S., Dehghan,S., Singh,S., Liu,E.B., Seto,J., Jones,M.S., Kajon,A., Gray,G., Kowalski,R., Romanowski,E., Chodosh,J., Wentworth,D.E. and Seto,D.	Direct Submission	Submitted (20-JUL-2012) J. Craig Venter Institute, 9704 Medical Center Drive, Rockville, MD 20850, USA				Genbank
JX423381	Adenovirus B-3		Madupu,R., Halpin,R., Fedorova,N., Tsitrin,T., Stockwell,T., Amedeo,P., Appalla,L., Bishop,B., Edworthy,P., Gupta,N., Hoover,J., Katzel,D., Li,K., Schobel,S., Shrivastava,S., Thovarai,V., Wang,S., Dehghan,S., Singh,S., Liu,E.B., Seto,J., Jones,M.S., Kajon,A., Gray,G., Kowalski,R., Romanowski,E., Chodosh,J., Wentworth,D.E. and Seto,D.	Direct Submission	Submitted (20-JUL-2012) J. Craig Venter Institute, 9704 Medical Center Drive, Rockville, MD 20850, USA				Genbank
JX423382	Adenovirus B-3		Madupu,R., Halpin,R., Fedorova,N., Tsitrin,T., Stockwell,T., Amedeo,P., Appalla,L., Bishop,B., Edworthy,P., Gupta,N., Hoover,J., Katzel,D., Li,K., Schobel,S., Shrivastava,S., Thovarai,V., Wang,S., Dehghan,S., Singh,S., Liu,E.B., Seto,J., Jones,M.S., Kajon,A., Gray,G., Kowalski,R., Romanowski,E., Chodosh,J., Wentworth,D.E. and Seto,D.	Direct Submission	Submitted (20-JUL-2012) J. Craig Venter Institute, 9704 Medical Center Drive, Rockville, MD 20850, USA				Genbank
AY599836	Adenovirus B-3		Lin,B., Wang,Z., Vora,G.J., Thornton,J.A., Schnur,J.M., Thach,D.C., Blaney,K.M., Ligler,A.G., Malanoski,A.P., Santiago,J., Walter,E.A., Agan,B.K., Metzgar,D., Seto,D., Daum,L.T., Kruzelock,R., Rowley,R.K., Hanson,E.H., Tibbetts,C. and Stenger,D.A.	Broad-spectrum respiratory tract pathogen identification using resequencing DNA microarrays	Genome Res. 16 (4), 527-535 (2006)				Genbank
DQ099432	Adenovirus B-3		Zhang,Q., Su,X., Gong,S., Zeng,Q., Zhu,B., Wu,Z., Peng,T., Zhang,C. and Zhou,R.	Comparative genomic analysis of two strains of human adenovirus type 3 isolated from children with acute respiratory infection in southern China	J. Gen. Virol. 87 (PT 6), 1531-1541 (2006)				Genbank
DQ105654	Adenovirus B-3		Zhang,Q., Su,X., Gong,S., Zeng,Q., Zhu,B., Wu,Z., Peng,T., Zhang,C. and Zhou,R.	Comparative genomic analysis of two strains of human adenovirus type 3 isolated from children with acute respiratory infection in southern China	J. Gen. Virol. 87 (PT 6), 1531-1541 (2006)				Genbank
OK323264	Adenovirus B-7		Li,P.	Direct Submission	Submitted (20-SEP-2021) Biosafety Department, Center for Disease Control and Prevention of PLA, 20 DongDa Street, Fengtai District, Beijing, Beijing 100071, China				Genbank
OK323265	Adenovirus B-7		Li,P.	Direct Submission	Submitted (20-SEP-2021) Biosafety Department, Center for Disease Control and Prevention of PLA, 20 DongDa Street, Fengtai District, Beijing, Beijing 100071, China				Genbank
OK323266	Adenovirus B-7		Li,P.	Direct Submission	Submitted (20-SEP-2021) Biosafety Department, Center for Disease Control and Prevention of PLA, 20 DongDa Street, Fengtai District, Beijing, Beijing 100071, China				Genbank
OK323267	Adenovirus B-7		Li,P.	Direct Submission	Submitted (20-SEP-2021) Biosafety Department, Center for Disease Control and Prevention of PLA, 20 DongDa Street, Fengtai District, Beijing, Beijing 100071, China				Genbank
OK323268	Adenovirus B-7		Li,P.	Direct Submission	Submitted (20-SEP-2021) Biosafety Department, Center for Disease Control and Prevention of PLA, 20 DongDa Street, Fengtai District, Beijing, Beijing 100071, China				Genbank
MH828479	Adenovirus B-7		Lu,L., Robertson,G., Ashworth,J., Pham Hong,A., Shi,T., Ivens,A., Thwaites,G., Baker,S. and Woolhouse,M.	Epidemiology and Phylogenetic Analysis of Viral Respiratory Infections in Vietnam	Front Microbiol 11, 833 (2020)				Genbank
MW815973	Adenovirus B-7		Li,Y., Lu,X. and Liu,D.	Epidemic Features and Genome Characterization of Human Adenovirus Type 7 Infections in Hubei, China during 2018-2019	Unpublished				Genbank
MW815974	Adenovirus B-7		Li,Y., Lu,X. and Liu,D.	Epidemic Features and Genome Characterization of Human Adenovirus Type 7 Infections in Hubei, China during 2018-2019	Unpublished				Genbank
MW815975	Adenovirus B-7		Li,Y., Lu,X. and Liu,D.	Epidemic Features and Genome Characterization of Human Adenovirus Type 7 Infections in Hubei, China during 2018-2019	Unpublished				Genbank
MW815976	Adenovirus B-7		Li,Y., Lu,X. and Liu,D.	Epidemic Features and Genome Characterization of Human Adenovirus Type 7 Infections in Hubei, China during 2018-2019	Unpublished				Genbank
MW815977	Adenovirus B-7		Li,Y., Lu,X. and Liu,D.	Epidemic Features and Genome Characterization of Human Adenovirus Type 7 Infections in Hubei, China during 2018-2019	Unpublished				Genbank
MW815978	Adenovirus B-7		Li,Y., Lu,X. and Liu,D.	Epidemic Features and Genome Characterization of Human Adenovirus Type 7 Infections in Hubei, China during 2018-2019	Unpublished				Genbank
MW815979	Adenovirus B-7		Li,Y., Lu,X. and Liu,D.	Epidemic Features and Genome Characterization of Human Adenovirus Type 7 Infections in Hubei, China during 2018-2019	Unpublished				Genbank
MW815980	Adenovirus B-7		Li,Y., Lu,X. and Liu,D.	Epidemic Features and Genome Characterization of Human Adenovirus Type 7 Infections in Hubei, China during 2018-2019	Unpublished				Genbank
MW815981	Adenovirus B-7		Li,Y., Lu,X. and Liu,D.	Epidemic Features and Genome Characterization of Human Adenovirus Type 7 Infections in Hubei, China during 2018-2019	Unpublished				Genbank
MW815982	Adenovirus B-7		Li,Y., Lu,X. and Liu,D.	Epidemic Features and Genome Characterization of Human Adenovirus Type 7 Infections in Hubei, China during 2018-2019	Unpublished				Genbank
MW815983	Adenovirus B-7		Li,Y., Lu,X. and Liu,D.	Epidemic Features and Genome Characterization of Human Adenovirus Type 7 Infections in Hubei, China during 2018-2019	Unpublished				Genbank
MW815984	Adenovirus B-7		Li,Y., Lu,X. and Liu,D.	Epidemic Features and Genome Characterization of Human Adenovirus Type 7 Infections in Hubei, China during 2018-2019	Unpublished				Genbank
MW815985	Adenovirus B-7		Li,Y., Lu,X. and Liu,D.	Epidemic Features and Genome Characterization of Human Adenovirus Type 7 Infections in Hubei, China during 2018-2019	Unpublished				Genbank
MW815986	Adenovirus B-7		Li,Y., Lu,X. and Liu,D.	Epidemic Features and Genome Characterization of Human Adenovirus Type 7 Infections in Hubei, China during 2018-2019	Unpublished				Genbank
MW815987	Adenovirus B-7		Li,Y., Lu,X. and Liu,D.	Epidemic Features and Genome Characterization of Human Adenovirus Type 7 Infections in Hubei, China during 2018-2019	Unpublished				Genbank
MW815988	Adenovirus B-7		Li,Y., Lu,X. and Liu,D.	Epidemic Features and Genome Characterization of Human Adenovirus Type 7 Infections in Hubei, China during 2018-2019	Unpublished				Genbank
MW815989	Adenovirus B-7		Li,Y., Lu,X. and Liu,D.	Epidemic Features and Genome Characterization of Human Adenovirus Type 7 Infections in Hubei, China during 2018-2019	Unpublished				Genbank
MW815990	Adenovirus B-7		Li,Y., Lu,X. and Liu,D.	Epidemic Features and Genome Characterization of Human Adenovirus Type 7 Infections in Hubei, China during 2018-2019	Unpublished				Genbank
MW815991	Adenovirus B-7		Li,Y., Lu,X. and Liu,D.	Epidemic Features and Genome Characterization of Human Adenovirus Type 7 Infections in Hubei, China during 2018-2019	Unpublished				Genbank
MW815992	Adenovirus B-7		Li,Y., Lu,X. and Liu,D.	Epidemic Features and Genome Characterization of Human Adenovirus Type 7 Infections in Hubei, China during 2018-2019	Unpublished				Genbank
MW815993	Adenovirus B-7		Li,Y., Lu,X. and Liu,D.	Epidemic Features and Genome Characterization of Human Adenovirus Type 7 Infections in Hubei, China during 2018-2019	Unpublished				Genbank
MW815994	Adenovirus B-7		Li,Y., Lu,X. and Liu,D.	Epidemic Features and Genome Characterization of Human Adenovirus Type 7 Infections in Hubei, China during 2018-2019	Unpublished				Genbank
MW815995	Adenovirus B-7		Li,Y., Lu,X. and Liu,D.	Epidemic Features and Genome Characterization of Human Adenovirus Type 7 Infections in Hubei, China during 2018-2019	Unpublished				Genbank
MW815996	Adenovirus B-7		Li,Y., Lu,X. and Liu,D.	Epidemic Features and Genome Characterization of Human Adenovirus Type 7 Infections in Hubei, China during 2018-2019	Unpublished				Genbank
MW815997	Adenovirus B-7		Li,Y., Lu,X. and Liu,D.	Epidemic Features and Genome Characterization of Human Adenovirus Type 7 Infections in Hubei, China during 2018-2019	Unpublished				Genbank
MW815998	Adenovirus B-7		Li,Y., Lu,X. and Liu,D.	Epidemic Features and Genome Characterization of Human Adenovirus Type 7 Infections in Hubei, China during 2018-2019	Unpublished				Genbank
MW815999	Adenovirus B-7		Li,Y., Lu,X. and Liu,D.	Epidemic Features and Genome Characterization of Human Adenovirus Type 7 Infections in Hubei, China during 2018-2019	Unpublished				Genbank
MW816000	Adenovirus B-7		Li,Y., Lu,X. and Liu,D.	Epidemic Features and Genome Characterization of Human Adenovirus Type 7 Infections in Hubei, China during 2018-2019	Unpublished				Genbank
MW816001	Adenovirus B-7		Li,Y., Lu,X. and Liu,D.	Epidemic Features and Genome Characterization of Human Adenovirus Type 7 Infections in Hubei, China during 2018-2019	Unpublished				Genbank
MW816002	Adenovirus B-7		Li,Y., Lu,X. and Liu,D.	Epidemic Features and Genome Characterization of Human Adenovirus Type 7 Infections in Hubei, China during 2018-2019	Unpublished				Genbank
MW816003	Adenovirus B-7		Li,Y., Lu,X. and Liu,D.	Epidemic Features and Genome Characterization of Human Adenovirus Type 7 Infections in Hubei, China during 2018-2019	Unpublished				Genbank
MW816004	Adenovirus B-7		Li,Y., Lu,X. and Liu,D.	Epidemic Features and Genome Characterization of Human Adenovirus Type 7 Infections in Hubei, China during 2018-2019	Unpublished				Genbank
MW816005	Adenovirus B-7		Li,Y., Lu,X. and Liu,D.	Epidemic Features and Genome Characterization of Human Adenovirus Type 7 Infections in Hubei, China during 2018-2019	Unpublished				Genbank
MW816006	Adenovirus B-7		Li,Y., Lu,X. and Liu,D.	Epidemic Features and Genome Characterization of Human Adenovirus Type 7 Infections in Hubei, China during 2018-2019	Unpublished				Genbank
MW816007	Adenovirus B-7		Li,Y., Lu,X. and Liu,D.	Epidemic Features and Genome Characterization of Human Adenovirus Type 7 Infections in Hubei, China during 2018-2019	Unpublished				Genbank
MW816008	Adenovirus B-7		Li,Y., Lu,X. and Liu,D.	Epidemic Features and Genome Characterization of Human Adenovirus Type 7 Infections in Hubei, China during 2018-2019	Unpublished				Genbank
MW816009	Adenovirus B-7		Li,Y., Lu,X. and Liu,D.	Epidemic Features and Genome Characterization of Human Adenovirus Type 7 Infections in Hubei, China during 2018-2019	Unpublished				Genbank
MW816010	Adenovirus B-7		Li,Y., Lu,X. and Liu,D.	Epidemic Features and Genome Characterization of Human Adenovirus Type 7 Infections in Hubei, China during 2018-2019	Unpublished				Genbank
MW816011	Adenovirus B-7		Li,Y., Lu,X. and Liu,D.	Epidemic Features and Genome Characterization of Human Adenovirus Type 7 Infections in Hubei, China during 2018-2019	Unpublished				Genbank
MW816012	Adenovirus B-7		Li,Y., Lu,X. and Liu,D.	Epidemic Features and Genome Characterization of Human Adenovirus Type 7 Infections in Hubei, China during 2018-2019	Unpublished				Genbank
MW816013	Adenovirus B-7		Li,Y., Lu,X. and Liu,D.	Epidemic Features and Genome Characterization of Human Adenovirus Type 7 Infections in Hubei, China during 2018-2019	Unpublished				Genbank
MW816014	Adenovirus B-7		Li,Y., Lu,X. and Liu,D.	Epidemic Features and Genome Characterization of Human Adenovirus Type 7 Infections in Hubei, China during 2018-2019	Unpublished				Genbank
MW816015	Adenovirus B-7		Li,Y., Lu,X. and Liu,D.	Epidemic Features and Genome Characterization of Human Adenovirus Type 7 Infections in Hubei, China during 2018-2019	Unpublished				Genbank
MW816016	Adenovirus B-7		Li,Y., Lu,X. and Liu,D.	Epidemic Features and Genome Characterization of Human Adenovirus Type 7 Infections in Hubei, China during 2018-2019	Unpublished				Genbank
MW816017	Adenovirus B-7		Li,Y., Lu,X. and Liu,D.	Epidemic Features and Genome Characterization of Human Adenovirus Type 7 Infections in Hubei, China during 2018-2019	Unpublished				Genbank
MW816018	Adenovirus B-7		Li,Y., Lu,X. and Liu,D.	Epidemic Features and Genome Characterization of Human Adenovirus Type 7 Infections in Hubei, China during 2018-2019	Unpublished				Genbank
MW816019	Adenovirus B-7		Li,Y., Lu,X. and Liu,D.	Epidemic Features and Genome Characterization of Human Adenovirus Type 7 Infections in Hubei, China during 2018-2019	Unpublished				Genbank
MW816020	Adenovirus B-7		Li,Y., Lu,X. and Liu,D.	Epidemic Features and Genome Characterization of Human Adenovirus Type 7 Infections in Hubei, China during 2018-2019	Unpublished				Genbank
MW816021	Adenovirus B-7		Li,Y., Lu,X. and Liu,D.	Epidemic Features and Genome Characterization of Human Adenovirus Type 7 Infections in Hubei, China during 2018-2019	Unpublished				Genbank
MW816022	Adenovirus B-7		Li,Y., Lu,X. and Liu,D.	Epidemic Features and Genome Characterization of Human Adenovirus Type 7 Infections in Hubei, China during 2018-2019	Unpublished				Genbank
MW816023	Adenovirus B-7		Li,Y., Lu,X. and Liu,D.	Epidemic Features and Genome Characterization of Human Adenovirus Type 7 Infections in Hubei, China during 2018-2019	Unpublished				Genbank
MW816024	Adenovirus B-7		Li,Y., Lu,X. and Liu,D.	Epidemic Features and Genome Characterization of Human Adenovirus Type 7 Infections in Hubei, China during 2018-2019	Unpublished				Genbank
MW816025	Adenovirus B-7		Li,Y., Lu,X. and Liu,D.	Epidemic Features and Genome Characterization of Human Adenovirus Type 7 Infections in Hubei, China during 2018-2019	Unpublished				Genbank
MW816026	Adenovirus B-7		Li,Y., Lu,X. and Liu,D.	Epidemic Features and Genome Characterization of Human Adenovirus Type 7 Infections in Hubei, China during 2018-2019	Unpublished				Genbank
MW816027	Adenovirus B-7		Li,Y., Lu,X. and Liu,D.	Epidemic Features and Genome Characterization of Human Adenovirus Type 7 Infections in Hubei, China during 2018-2019	Unpublished				Genbank
MW816028	Adenovirus B-7		Li,Y., Lu,X. and Liu,D.	Epidemic Features and Genome Characterization of Human Adenovirus Type 7 Infections in Hubei, China during 2018-2019	Unpublished				Genbank
MW816029	Adenovirus B-7		Li,Y., Lu,X. and Liu,D.	Epidemic Features and Genome Characterization of Human Adenovirus Type 7 Infections in Hubei, China during 2018-2019	Unpublished				Genbank
MW816030	Adenovirus B-7		Li,Y., Lu,X. and Liu,D.	Epidemic Features and Genome Characterization of Human Adenovirus Type 7 Infections in Hubei, China during 2018-2019	Unpublished				Genbank
MW816031	Adenovirus B-7		Li,Y., Lu,X. and Liu,D.	Epidemic Features and Genome Characterization of Human Adenovirus Type 7 Infections in Hubei, China during 2018-2019	Unpublished				Genbank
MW816032	Adenovirus B-7		Li,Y., Lu,X. and Liu,D.	Epidemic Features and Genome Characterization of Human Adenovirus Type 7 Infections in Hubei, China during 2018-2019	Unpublished				Genbank
MW816033	Adenovirus B-7		Li,Y., Lu,X. and Liu,D.	Epidemic Features and Genome Characterization of Human Adenovirus Type 7 Infections in Hubei, China during 2018-2019	Unpublished				Genbank
MW816034	Adenovirus B-7		Li,Y., Lu,X. and Liu,D.	Epidemic Features and Genome Characterization of Human Adenovirus Type 7 Infections in Hubei, China during 2018-2019	Unpublished				Genbank
MW816035	Adenovirus B-7		Li,Y., Lu,X. and Liu,D.	Epidemic Features and Genome Characterization of Human Adenovirus Type 7 Infections in Hubei, China during 2018-2019	Unpublished				Genbank
MW816036	Adenovirus B-7		Li,Y., Lu,X. and Liu,D.	Epidemic Features and Genome Characterization of Human Adenovirus Type 7 Infections in Hubei, China during 2018-2019	Unpublished				Genbank
MW816037	Adenovirus B-7		Li,Y., Lu,X. and Liu,D.	Epidemic Features and Genome Characterization of Human Adenovirus Type 7 Infections in Hubei, China during 2018-2019	Unpublished				Genbank
MW816038	Adenovirus B-7		Li,Y., Lu,X. and Liu,D.	Epidemic Features and Genome Characterization of Human Adenovirus Type 7 Infections in Hubei, China during 2018-2019	Unpublished				Genbank
MW816039	Adenovirus B-7		Li,Y., Lu,X. and Liu,D.	Epidemic Features and Genome Characterization of Human Adenovirus Type 7 Infections in Hubei, China during 2018-2019	Unpublished				Genbank
MW816040	Adenovirus B-7		Li,Y., Lu,X. and Liu,D.	Epidemic Features and Genome Characterization of Human Adenovirus Type 7 Infections in Hubei, China during 2018-2019	Unpublished				Genbank
MW816041	Adenovirus B-7		Li,Y., Lu,X. and Liu,D.	Epidemic Features and Genome Characterization of Human Adenovirus Type 7 Infections in Hubei, China during 2018-2019	Unpublished				Genbank
MW816042	Adenovirus B-7		Li,Y., Lu,X. and Liu,D.	Epidemic Features and Genome Characterization of Human Adenovirus Type 7 Infections in Hubei, China during 2018-2019	Unpublished				Genbank
MW816043	Adenovirus B-7		Li,Y., Lu,X. and Liu,D.	Epidemic Features and Genome Characterization of Human Adenovirus Type 7 Infections in Hubei, China during 2018-2019	Unpublished				Genbank
MW816044	Adenovirus B-7		Li,Y., Lu,X. and Liu,D.	Epidemic Features and Genome Characterization of Human Adenovirus Type 7 Infections in Hubei, China during 2018-2019	Unpublished				Genbank
MW816045	Adenovirus B-7		Li,Y., Lu,X. and Liu,D.	Epidemic Features and Genome Characterization of Human Adenovirus Type 7 Infections in Hubei, China during 2018-2019	Unpublished				Genbank
MW816046	Adenovirus B-7		Li,Y., Lu,X. and Liu,D.	Epidemic Features and Genome Characterization of Human Adenovirus Type 7 Infections in Hubei, China during 2018-2019	Unpublished				Genbank
MW816047	Adenovirus B-7		Li,Y., Lu,X. and Liu,D.	Epidemic Features and Genome Characterization of Human Adenovirus Type 7 Infections in Hubei, China during 2018-2019	Unpublished				Genbank
MW816048	Adenovirus B-7		Li,Y., Lu,X. and Liu,D.	Epidemic Features and Genome Characterization of Human Adenovirus Type 7 Infections in Hubei, China during 2018-2019	Unpublished				Genbank
MW816049	Adenovirus B-7		Li,Y., Lu,X. and Liu,D.	Epidemic Features and Genome Characterization of Human Adenovirus Type 7 Infections in Hubei, China during 2018-2019	Unpublished				Genbank
MW816050	Adenovirus B-7		Li,Y., Lu,X. and Liu,D.	Epidemic Features and Genome Characterization of Human Adenovirus Type 7 Infections in Hubei, China during 2018-2019	Unpublished				Genbank
MW816051	Adenovirus B-7		Li,Y., Lu,X. and Liu,D.	Epidemic Features and Genome Characterization of Human Adenovirus Type 7 Infections in Hubei, China during 2018-2019	Unpublished				Genbank
MW816052	Adenovirus B-7		Li,Y., Lu,X. and Liu,D.	Epidemic Features and Genome Characterization of Human Adenovirus Type 7 Infections in Hubei, China during 2018-2019	Unpublished				Genbank
MW816053	Adenovirus B-7		Li,Y., Lu,X. and Liu,D.	Epidemic Features and Genome Characterization of Human Adenovirus Type 7 Infections in Hubei, China during 2018-2019	Unpublished				Genbank
MW816054	Adenovirus B-7		Li,Y., Lu,X. and Liu,D.	Epidemic Features and Genome Characterization of Human Adenovirus Type 7 Infections in Hubei, China during 2018-2019	Unpublished				Genbank
MW816055	Adenovirus B-7		Li,Y., Lu,X. and Liu,D.	Epidemic Features and Genome Characterization of Human Adenovirus Type 7 Infections in Hubei, China during 2018-2019	Unpublished				Genbank
MW816056	Adenovirus B-7		Li,Y., Lu,X. and Liu,D.	Epidemic Features and Genome Characterization of Human Adenovirus Type 7 Infections in Hubei, China during 2018-2019	Unpublished				Genbank
MW816057	Adenovirus B-7		Li,Y., Lu,X. and Liu,D.	Epidemic Features and Genome Characterization of Human Adenovirus Type 7 Infections in Hubei, China during 2018-2019	Unpublished				Genbank
MW816058	Adenovirus B-7		Li,Y., Lu,X. and Liu,D.	Epidemic Features and Genome Characterization of Human Adenovirus Type 7 Infections in Hubei, China during 2018-2019	Unpublished				Genbank
MW816059	Adenovirus B-7		Li,Y., Lu,X. and Liu,D.	Epidemic Features and Genome Characterization of Human Adenovirus Type 7 Infections in Hubei, China during 2018-2019	Unpublished				Genbank
MW816060	Adenovirus B-7		Li,Y., Lu,X. and Liu,D.	Epidemic Features and Genome Characterization of Human Adenovirus Type 7 Infections in Hubei, China during 2018-2019	Unpublished				Genbank
MW816061	Adenovirus B-7		Li,Y., Lu,X. and Liu,D.	Epidemic Features and Genome Characterization of Human Adenovirus Type 7 Infections in Hubei, China during 2018-2019	Unpublished				Genbank
MW816062	Adenovirus B-7		Li,Y., Lu,X. and Liu,D.	Epidemic Features and Genome Characterization of Human Adenovirus Type 7 Infections in Hubei, China during 2018-2019	Unpublished				Genbank
MW816063	Adenovirus B-7		Li,Y., Lu,X. and Liu,D.	Epidemic Features and Genome Characterization of Human Adenovirus Type 7 Infections in Hubei, China during 2018-2019	Unpublished				Genbank
MW816064	Adenovirus B-7		Li,Y., Lu,X. and Liu,D.	Epidemic Features and Genome Characterization of Human Adenovirus Type 7 Infections in Hubei, China during 2018-2019	Unpublished				Genbank
MW816065	Adenovirus B-7		Li,Y., Lu,X. and Liu,D.	Epidemic Features and Genome Characterization of Human Adenovirus Type 7 Infections in Hubei, China during 2018-2019	Unpublished				Genbank
MW816066	Adenovirus B-7		Li,Y., Lu,X. and Liu,D.	Epidemic Features and Genome Characterization of Human Adenovirus Type 7 Infections in Hubei, China during 2018-2019	Unpublished				Genbank
MW816067	Adenovirus B-7		Li,Y., Lu,X. and Liu,D.	Epidemic Features and Genome Characterization of Human Adenovirus Type 7 Infections in Hubei, China during 2018-2019	Unpublished				Genbank
MW816068	Adenovirus B-7		Li,Y., Lu,X. and Liu,D.	Epidemic Features and Genome Characterization of Human Adenovirus Type 7 Infections in Hubei, China during 2018-2019	Unpublished				Genbank
MW816069	Adenovirus B-7		Li,Y., Lu,X. and Liu,D.	Epidemic Features and Genome Characterization of Human Adenovirus Type 7 Infections in Hubei, China during 2018-2019	Unpublished				Genbank
MW816070	Adenovirus B-7		Li,Y., Lu,X. and Liu,D.	Epidemic Features and Genome Characterization of Human Adenovirus Type 7 Infections in Hubei, China during 2018-2019	Unpublished				Genbank
MW816071	Adenovirus B-7		Li,Y., Lu,X. and Liu,D.	Epidemic Features and Genome Characterization of Human Adenovirus Type 7 Infections in Hubei, China during 2018-2019	Unpublished				Genbank
MW816072	Adenovirus B-7		Li,Y., Lu,X. and Liu,D.	Epidemic Features and Genome Characterization of Human Adenovirus Type 7 Infections in Hubei, China during 2018-2019	Unpublished				Genbank
MW816073	Adenovirus B-7		Li,Y., Lu,X. and Liu,D.	Epidemic Features and Genome Characterization of Human Adenovirus Type 7 Infections in Hubei, China during 2018-2019	Unpublished				Genbank
MW816074	Adenovirus B-7		Li,Y., Lu,X. and Liu,D.	Epidemic Features and Genome Characterization of Human Adenovirus Type 7 Infections in Hubei, China during 2018-2019	Unpublished				Genbank
MW816075	Adenovirus B-7		Li,Y., Lu,X. and Liu,D.	Epidemic Features and Genome Characterization of Human Adenovirus Type 7 Infections in Hubei, China during 2018-2019	Unpublished				Genbank
MW816076	Adenovirus B-7		Li,Y., Lu,X. and Liu,D.	Epidemic Features and Genome Characterization of Human Adenovirus Type 7 Infections in Hubei, China during 2018-2019	Unpublished				Genbank
MW816077	Adenovirus B-7		Li,Y., Lu,X. and Liu,D.	Epidemic Features and Genome Characterization of Human Adenovirus Type 7 Infections in Hubei, China during 2018-2019	Unpublished				Genbank
MW816078	Adenovirus B-7		Li,Y., Lu,X. and Liu,D.	Epidemic Features and Genome Characterization of Human Adenovirus Type 7 Infections in Hubei, China during 2018-2019	Unpublished				Genbank
MW816079	Adenovirus B-7		Li,Y., Lu,X. and Liu,D.	Epidemic Features and Genome Characterization of Human Adenovirus Type 7 Infections in Hubei, China during 2018-2019	Unpublished				Genbank
MW816081	Adenovirus B-7		Li,Y., Lu,X. and Liu,D.	Epidemic Features and Genome Characterization of Human Adenovirus Type 7 Infections in Hubei, China during 2018-2019	Unpublished				Genbank
MW816082	Adenovirus B-7		Li,Y., Lu,X. and Liu,D.	Epidemic Features and Genome Characterization of Human Adenovirus Type 7 Infections in Hubei, China during 2018-2019	Unpublished				Genbank
MW816083	Adenovirus B-7		Li,Y., Lu,X. and Liu,D.	Epidemic Features and Genome Characterization of Human Adenovirus Type 7 Infections in Hubei, China during 2018-2019	Unpublished				Genbank
MW816084	Adenovirus B-7		Li,Y., Lu,X. and Liu,D.	Epidemic Features and Genome Characterization of Human Adenovirus Type 7 Infections in Hubei, China during 2018-2019	Unpublished				Genbank
MW816085	Adenovirus B-7		Li,Y., Lu,X. and Liu,D.	Epidemic Features and Genome Characterization of Human Adenovirus Type 7 Infections in Hubei, China during 2018-2019	Unpublished				Genbank
MW816086	Adenovirus B-7		Li,Y., Lu,X. and Liu,D.	Epidemic Features and Genome Characterization of Human Adenovirus Type 7 Infections in Hubei, China during 2018-2019	Unpublished				Genbank
MW816087	Adenovirus B-7		Li,Y., Lu,X. and Liu,D.	Epidemic Features and Genome Characterization of Human Adenovirus Type 7 Infections in Hubei, China during 2018-2019	Unpublished				Genbank
MW816088	Adenovirus B-7		Li,Y., Lu,X. and Liu,D.	Epidemic Features and Genome Characterization of Human Adenovirus Type 7 Infections in Hubei, China during 2018-2019	Unpublished				Genbank
MW816089	Adenovirus B-7		Li,Y., Lu,X. and Liu,D.	Epidemic Features and Genome Characterization of Human Adenovirus Type 7 Infections in Hubei, China during 2018-2019	Unpublished				Genbank
MW816090	Adenovirus B-7		Li,Y., Lu,X. and Liu,D.	Epidemic Features and Genome Characterization of Human Adenovirus Type 7 Infections in Hubei, China during 2018-2019	Unpublished				Genbank
MW816091	Adenovirus B-7		Li,Y., Lu,X. and Liu,D.	Epidemic Features and Genome Characterization of Human Adenovirus Type 7 Infections in Hubei, China during 2018-2019	Unpublished				Genbank
MW816092	Adenovirus B-7		Li,Y., Lu,X. and Liu,D.	Epidemic Features and Genome Characterization of Human Adenovirus Type 7 Infections in Hubei, China during 2018-2019	Unpublished				Genbank
MW816093	Adenovirus B-7		Li,Y., Lu,X. and Liu,D.	Epidemic Features and Genome Characterization of Human Adenovirus Type 7 Infections in Hubei, China during 2018-2019	Unpublished				Genbank
MW816094	Adenovirus B-7		Li,Y., Lu,X. and Liu,D.	Epidemic Features and Genome Characterization of Human Adenovirus Type 7 Infections in Hubei, China during 2018-2019	Unpublished				Genbank
MW816095	Adenovirus B-7		Li,Y., Lu,X. and Liu,D.	Epidemic Features and Genome Characterization of Human Adenovirus Type 7 Infections in Hubei, China during 2018-2019	Unpublished				Genbank
MW816096	Adenovirus B-7		Li,Y., Lu,X. and Liu,D.	Epidemic Features and Genome Characterization of Human Adenovirus Type 7 Infections in Hubei, China during 2018-2019	Unpublished				Genbank
MW816097	Adenovirus B-7		Li,Y., Lu,X. and Liu,D.	Epidemic Features and Genome Characterization of Human Adenovirus Type 7 Infections in Hubei, China during 2018-2019	Unpublished				Genbank
MW816098	Adenovirus B-7		Li,Y., Lu,X. and Liu,D.	Epidemic Features and Genome Characterization of Human Adenovirus Type 7 Infections in Hubei, China during 2018-2019	Unpublished				Genbank
MW816099	Adenovirus B-7		Li,Y., Lu,X. and Liu,D.	Epidemic Features and Genome Characterization of Human Adenovirus Type 7 Infections in Hubei, China during 2018-2019	Unpublished				Genbank
MW816100	Adenovirus B-7		Li,Y., Lu,X. and Liu,D.	Epidemic Features and Genome Characterization of Human Adenovirus Type 7 Infections in Hubei, China during 2018-2019	Unpublished				Genbank
MW816101	Adenovirus B-7		Li,Y., Lu,X. and Liu,D.	Epidemic Features and Genome Characterization of Human Adenovirus Type 7 Infections in Hubei, China during 2018-2019	Unpublished				Genbank
MN422292	Adenovirus B-7		Otto,W.R., Behrens,E.M., Teachey,D.T., Lamson,D.M., Barrett,D.M., Bassiri,H., Lambert,M.P., Mount,S., Petrosa,W.L., Romberg,N., Sullivan,K.E., Topjian,A.A., Fisher,B.T. and Kajon,A.E.	Human Adenovirus 7-Associated Hemophagocytic Lymphohistiocytosis-Like Illness: Clinical and Virological Characteristics in a Cluster of Five Pediatric Cases	Clin Infect Dis (2021) In press				Genbank
MN422293	Adenovirus B-7		Otto,W.R., Behrens,E.M., Teachey,D.T., Lamson,D.M., Barrett,D.M., Bassiri,H., Lambert,M.P., Mount,S., Petrosa,W.L., Romberg,N., Sullivan,K.E., Topjian,A.A., Fisher,B.T. and Kajon,A.E.	Human Adenovirus 7-Associated Hemophagocytic Lymphohistiocytosis-Like Illness: Clinical and Virological Characteristics in a Cluster of Five Pediatric Cases	Clin Infect Dis (2021) In press				Genbank
MN422294	Adenovirus B-7		Otto,W.R., Behrens,E.M., Teachey,D.T., Lamson,D.M., Barrett,D.M., Bassiri,H., Lambert,M.P., Mount,S., Petrosa,W.L., Romberg,N., Sullivan,K.E., Topjian,A.A., Fisher,B.T. and Kajon,A.E.	Human Adenovirus 7-Associated Hemophagocytic Lymphohistiocytosis-Like Illness: Clinical and Virological Characteristics in a Cluster of Five Pediatric Cases	Clin Infect Dis (2021) In press				Genbank
MN422295	Adenovirus B-7		Otto,W.R., Behrens,E.M., Teachey,D.T., Lamson,D.M., Barrett,D.M., Bassiri,H., Lambert,M.P., Mount,S., Petrosa,W.L., Romberg,N., Sullivan,K.E., Topjian,A.A., Fisher,B.T. and Kajon,A.E.	Human Adenovirus 7-Associated Hemophagocytic Lymphohistiocytosis-Like Illness: Clinical and Virological Characteristics in a Cluster of Five Pediatric Cases	Clin Infect Dis (2021) In press				Genbank
MT920215	Adenovirus B-7		Liu,W.	Direct Submission	Submitted (24-AUG-2020) State Key Laboratory of Respiratory Disease, GIRD, 195# Dongfengxi Road, Guangzhou 510230, China				Genbank
MT941567	Adenovirus B-7		Liu,W.	Direct Submission	Submitted (28-AUG-2020) State Key Laboratory of Respiratory Disease, GIRD, 195# Dongfengxi Road, Guangzhou 510230, China				Genbank
MT941568	Adenovirus B-7		Liu,W.	Direct Submission	Submitted (28-AUG-2020) State Key Laboratory of Respiratory Disease, GIRD, 195# Dongfengxi Road, Guangzhou 510230, China				Genbank
MT950360	Adenovirus B-7		Liu,W.	Direct Submission	Submitted (01-SEP-2020) State Key Laboratory of Respiratory Disease, GIRD, 195# Dongfengxi Road, Guangzhou 510230, China				Genbank
MT950361	Adenovirus B-7		Liu,W.	Direct Submission	Submitted (01-SEP-2020) State Key Laboratory of Respiratory Disease, GIRD, 195# Dongfengxi Road, Guangzhou 510230, China				Genbank
MT993342	Adenovirus B-7		Liu,W.	Direct Submission	Submitted (10-SEP-2020) State Key Laboratory of Respiratory Disease, GIRD, 195# Dongfengxi Road, Guangzhou 510230, China				Genbank
MT350344	Adenovirus B-7		Duan,Y., Zhu,Y., Wang,W., Zhang,M., Xu,L., Xu,B., Chen,X. and Xie,Z.	Direct Submission	Submitted (17-APR-2020) Beijing Children's Hospital, Capital Medical University, National Center for Children's Health, No. 56, Nanlishi Road, Xicheng District, Beijing, Beijing 100045, China				Genbank
MT350345	Adenovirus B-7		Duan,Y., Deng,L., Zhu,Y., Wang,W., Zhang,M., Xu,L., Xu,B., Chen,X. and Xie,Z.	Direct Submission	Submitted (17-APR-2020) Beijing Children's Hospital, Capital Medical University, National Center for Children's Health, No. 56, Nanlishi Road, Xicheng District, Beijing, Beijing 100045, China				Genbank
MT350346	Adenovirus B-7		Duan,Y., Deng,L., Zhu,Y., Wang,W., Zhang,M., Xu,L., Xu,B., Chen,X. and Xie,Z.	Direct Submission	Submitted (17-APR-2020) Beijing Children's Hospital, Capital Medical University, National Center for Children's Health, No. 56, Nanlishi Road, Xicheng District, Beijing, Beijing 100045, China				Genbank
MT367394	Adenovirus B-7		Duan,Y., Li,C., Deng,L., An,S., Zhu,Y., Wang,W., Zhang,M., Xu,L., Xu,B., Chen,X. and Xie,Z.	Direct Submission	Submitted (19-APR-2020) Beijing Children's Hospital, Capital Medical University, National Center for Children's Health, No. 56, Nanlishi Road, Xicheng District, Beijing 100045, China				Genbank
MT367395	Adenovirus B-7		Duan,Y., Li,C., Deng,L., An,S., Zhu,Y., Wang,W., Zhang,M., Xu,L., Xu,B., Chen,X. and Xie,Z.	Direct Submission	Submitted (19-APR-2020) Beijing Children's Hospital, Capital Medical University, National Center for Children's Health, No. 56, Nanlishi Road, Xicheng District, Beijing 100045, China				Genbank
MT367396	Adenovirus B-7		Duan,Y., Li,C., Deng,L., An,S., Zhu,Y., Wang,W., Zhang,M., Xu,L., Xu,B., Chen,X. and Xie,Z.	Direct Submission	Submitted (19-APR-2020) Beijing Children's Hospital, Capital Medical University, National Center for Children's Health, No. 56, Nanlishi Road, Xicheng District, Beijing 100045, China				Genbank
MT367397	Adenovirus B-7		Duan,Y., Li,C., Deng,L., An,S., Zhu,Y., Wang,W., Zhang,M., Xu,L., Xu,B., Chen,X. and Xie,Z.	Direct Submission	Submitted (19-APR-2020) Beijing Children's Hospital, Capital Medical University, National Center for Children's Health, No. 56, Nanlishi Road, Xicheng District, Beijing 100045, China				Genbank
MT367398	Adenovirus B-7		Duan,Y., Li,C., Deng,L., An,S., Zhu,Y., Wang,W., Zhang,M., Xu,L., Xu,B., Chen,X. and Xie,Z.	Direct Submission	Submitted (19-APR-2020) Beijing Children's Hospital, Capital Medical University, National Center for Children's Health, No. 56, Nanlishi Road, Xicheng District, Beijing 100045, China				Genbank
MT367399	Adenovirus B-7		Duan,Y., Li,C., Deng,L., An,S., Zhu,Y., Wang,W., Zhang,M., Xu,L., Xu,B., Chen,X. and Xie,Z.	Direct Submission	Submitted (19-APR-2020) Beijing Children's Hospital, Capital Medical University, National Center for Children's Health, No. 56, Nanlishi Road, Xicheng District, Beijing 100045, China				Genbank
MT367400	Adenovirus B-7		Duan,Y., Li,C., Deng,L., An,S., Zhu,Y., Wang,W., Zhang,M., Xu,L., Xu,B., Chen,X. and Xie,Z.	Direct Submission	Submitted (19-APR-2020) Beijing Children's Hospital, Capital Medical University, National Center for Children's Health, No. 56, Nanlishi Road, Xicheng District, Beijing 100045, China				Genbank
MT367401	Adenovirus B-7		Duan,Y., Zhu,Y., Wang,W., Zhang,M., Xu,L., Xu,B., Chen,X. and Xie,Z.	Direct Submission	Submitted (19-APR-2020) Beijing Children's Hospital, Capital Medical University, National Center for Children's Health, No. 56, Nanlishi Road, Xicheng District, Beijing 100045, China				Genbank
MT367402	Adenovirus B-7		Duan,Y., Zhu,Y., Wang,W., Zhang,M., Xu,L., Xu,B., Chen,X. and Xie,Z.	Direct Submission	Submitted (19-APR-2020) Beijing Children's Hospital, Capital Medical University, National Center for Children's Health, No. 56, Nanlishi Road, Xicheng District, Beijing 100045, China				Genbank
MT367403	Adenovirus B-7		Duan,Y., Zhu,Y., Wang,W., Zhang,M., Xu,L., Xu,B., Chen,X. and Xie,Z.	Direct Submission	Submitted (19-APR-2020) Beijing Children's Hospital, Capital Medical University, National Center for Children's Health, No. 56, Nanlishi Road, Xicheng District, Beijing 100045, China				Genbank
MT367404	Adenovirus B-7		Duan,Y., Zhu,Y., Wang,W., Zhang,M., Xu,L., Xu,B., Chen,X. and Xie,Z.	Direct Submission	Submitted (19-APR-2020) Beijing Children's Hospital, Capital Medical University, National Center for Children's Health, No. 56, Nanlishi Road, Xicheng District, Beijing 100045, China				Genbank
MT367405	Adenovirus B-7		Duan,Y., Zhu,Y., Wang,W., Zhang,M., Xu,L., Xu,B., Chen,X. and Xie,Z.	Direct Submission	Submitted (19-APR-2020) Beijing Children's Hospital, Capital Medical University, National Center for Children's Health, No. 56, Nanlishi Road, Xicheng District, Beijing 100045, China				Genbank
MT367406	Adenovirus B-7		Duan,Y., Zhu,Y., Wang,W., Zhang,M., Xu,L., Xu,B., Chen,X. and Xie,Z.	Direct Submission	Submitted (19-APR-2020) Beijing Children's Hospital, Capital Medical University, National Center for Children's Health, No. 56, Nanlishi Road, Xicheng District, Beijing 100045, China				Genbank
MT367407	Adenovirus B-7		Duan,Y., Zhu,Y., Wang,W., Zhang,M., Xu,L., Xu,B., Chen,X. and Xie,Z.	Direct Submission	Submitted (22-APR-2020) Beijing Children's Hospital, Capital Medical University, National Center for Children's Health, No. 56, Nanlishi Road, Xicheng District, Beijing 100045, China				Genbank
MN638755	Adenovirus B-7		Lamson,D.M., Kajon,A., Popowich,M., Fuschino,M. and St George,K.	Human Adenovirus 7d Strains Associated with Influenza-Like Illness, New York, USA, 2017-2019	Emerg Infect Dis 26 (5), 1047-1049 (2020)				Genbank
MN638756	Adenovirus B-7		Lamson,D.M., Kajon,A., Popowich,M., Fuschino,M. and St George,K.	Human Adenovirus 7d Strains Associated with Influenza-Like Illness, New York, USA, 2017-2019	Emerg Infect Dis 26 (5), 1047-1049 (2020)				Genbank
MN638757	Adenovirus B-7		Lamson,D.M., Kajon,A., Popowich,M., Fuschino,M. and St George,K.	Human Adenovirus 7d Strains Associated with Influenza-Like Illness, New York, USA, 2017-2019	Emerg Infect Dis 26 (5), 1047-1049 (2020)				Genbank
MT325873	Adenovirus B-7		Jianxiong,L., Yong,S., Ying,X., Tian,G., Jun,Z., Shiwen,L., Fang,X., Gang,X., Xiaoqing,L. and Yanni,Z.	Direct Submission	Submitted (12-APR-2020) Institute of disease testing, Jiangxi Center for Disease Control and Prevention, beijing east road, Nanchang, Jiangxi 330029, China				Genbank
MN936178	Adenovirus B-7		Beaty,S., Collins,N., Binn,L., Walls,S., Karasavva,N., Kuschner,R., Jarman,R., Hang,J., Adhikari,A., Maljkovic Berry,I., Fung,C., Yang,Y., Mendy,J., Lock,M., Bennett,S., Delame,P.-A., Warfield,K. and Shabram,P.	A phase 1 two-arm, randomized, double-blind, active-controlled study to assess the safety, pharmacodynamics, and immunogenicity of live, oral adenovirus type 4 and type 7 vaccines in seronegative adults	Unpublished				Genbank
LC530212	Adenovirus B-7		Hanaoka,N.	Human adenovirus B7d from urine of patient with urethritis	Unpublished				Genbank
MN531562	Adenovirus B-7		Lednicky,J.A., Subramaniam,K., Waltzek,T.B., Blohm,G.M., Alam,M.M., Loeb,J.C. and Morris,J.G. Jr.	Human adenovirus in plasma drawn in 2014 from a Haitian patient	Unpublished				Genbank
MN307146	Adenovirus B-7		Kujawski,S.A., Lu,X., Schneider,E., Blythe,D., Boktor,S., Farrehi,J., Haupt,T., McBride,D., Stephens,E., Sakthivel,S.K., Bachaus,B., Waller,K., Bauman,L., Marconi,A., Lewis,R., Dettinger,L., Ernst,R., Kinsey,W., Lindstrom,S., Gerber,S.I., Watson,J.T. and Biggs,H.M.	Outbreaks of adenovirus-associated respiratory illness on five college campuses in the United States	Clin. Infect. Dis. (2020) In press				Genbank
MN307147	Adenovirus B-7		Kujawski,S.A., Lu,X., Schneider,E., Blythe,D., Boktor,S., Farrehi,J., Haupt,T., McBride,D., Stephens,E., Sakthivel,S.K., Bachaus,B., Waller,K., Bauman,L., Marconi,A., Lewis,R., Dettinger,L., Ernst,R., Kinsey,W., Lindstrom,S., Gerber,S.I., Watson,J.T. and Biggs,H.M.	Outbreaks of adenovirus-associated respiratory illness on five college campuses in the United States	Clin. Infect. Dis. (2020) In press				Genbank
MN307148	Adenovirus B-7		Kujawski,S.A., Lu,X., Schneider,E., Blythe,D., Boktor,S., Farrehi,J., Haupt,T., McBride,D., Stephens,E., Sakthivel,S.K., Bachaus,B., Waller,K., Bauman,L., Marconi,A., Lewis,R., Dettinger,L., Ernst,R., Kinsey,W., Lindstrom,S., Gerber,S.I., Watson,J.T. and Biggs,H.M.	Outbreaks of adenovirus-associated respiratory illness on five college campuses in the United States	Clin. Infect. Dis. (2020) In press				Genbank
MN307149	Adenovirus B-7		Kujawski,S.A., Lu,X., Schneider,E., Blythe,D., Boktor,S., Farrehi,J., Haupt,T., McBride,D., Stephens,E., Sakthivel,S.K., Bachaus,B., Waller,K., Bauman,L., Marconi,A., Lewis,R., Dettinger,L., Ernst,R., Kinsey,W., Lindstrom,S., Gerber,S.I., Watson,J.T. and Biggs,H.M.	Outbreaks of adenovirus-associated respiratory illness on five college campuses in the United States	Clin. Infect. Dis. (2020) In press				Genbank
MN307150	Adenovirus B-7		Kujawski,S.A., Lu,X., Schneider,E., Blythe,D., Boktor,S., Farrehi,J., Haupt,T., McBride,D., Stephens,E., Sakthivel,S.K., Bachaus,B., Waller,K., Bauman,L., Marconi,A., Lewis,R., Dettinger,L., Ernst,R., Kinsey,W., Lindstrom,S., Gerber,S.I., Watson,J.T. and Biggs,H.M.	Outbreaks of adenovirus-associated respiratory illness on five college campuses in the United States	Clin. Infect. Dis. (2020) In press				Genbank
MN307151	Adenovirus B-7		Kujawski,S.A., Lu,X., Schneider,E., Blythe,D., Boktor,S., Farrehi,J., Haupt,T., McBride,D., Stephens,E., Sakthivel,S.K., Bachaus,B., Waller,K., Bauman,L., Marconi,A., Lewis,R., Dettinger,L., Ernst,R., Kinsey,W., Lindstrom,S., Gerber,S.I., Watson,J.T. and Biggs,H.M.	Outbreaks of adenovirus-associated respiratory illness on five college campuses in the United States	Clin. Infect. Dis. (2020) In press				Genbank
MN307152	Adenovirus B-7		Kujawski,S.A., Lu,X., Schneider,E., Blythe,D., Boktor,S., Farrehi,J., Haupt,T., McBride,D., Stephens,E., Sakthivel,S.K., Bachaus,B., Waller,K., Bauman,L., Marconi,A., Lewis,R., Dettinger,L., Ernst,R., Kinsey,W., Lindstrom,S., Gerber,S.I., Watson,J.T. and Biggs,H.M.	Outbreaks of adenovirus-associated respiratory illness on five college campuses in the United States	Clin. Infect. Dis. (2020) In press				Genbank
MN307153	Adenovirus B-7		Kujawski,S.A., Lu,X., Schneider,E., Blythe,D., Boktor,S., Farrehi,J., Haupt,T., McBride,D., Stephens,E., Sakthivel,S.K., Bachaus,B., Waller,K., Bauman,L., Marconi,A., Lewis,R., Dettinger,L., Ernst,R., Kinsey,W., Lindstrom,S., Gerber,S.I., Watson,J.T. and Biggs,H.M.	Outbreaks of adenovirus-associated respiratory illness on five college campuses in the United States	Clin. Infect. Dis. (2020) In press				Genbank
MN307154	Adenovirus B-7		Kujawski,S.A., Lu,X., Schneider,E., Blythe,D., Boktor,S., Farrehi,J., Haupt,T., McBride,D., Stephens,E., Sakthivel,S.K., Bachaus,B., Waller,K., Bauman,L., Marconi,A., Lewis,R., Dettinger,L., Ernst,R., Kinsey,W., Lindstrom,S., Gerber,S.I., Watson,J.T. and Biggs,H.M.	Outbreaks of adenovirus-associated respiratory illness on five college campuses in the United States	Clin. Infect. Dis. (2020) In press				Genbank
MN307155	Adenovirus B-7		Kujawski,S.A., Lu,X., Schneider,E., Blythe,D., Boktor,S., Farrehi,J., Haupt,T., McBride,D., Stephens,E., Sakthivel,S.K., Bachaus,B., Waller,K., Bauman,L., Marconi,A., Lewis,R., Dettinger,L., Ernst,R., Kinsey,W., Lindstrom,S., Gerber,S.I., Watson,J.T. and Biggs,H.M.	Outbreaks of adenovirus-associated respiratory illness on five college campuses in the United States	Clin. Infect. Dis. (2020) In press				Genbank
MN307156	Adenovirus B-7		Kujawski,S.A., Lu,X., Schneider,E., Blythe,D., Boktor,S., Farrehi,J., Haupt,T., McBride,D., Stephens,E., Sakthivel,S.K., Bachaus,B., Waller,K., Bauman,L., Marconi,A., Lewis,R., Dettinger,L., Ernst,R., Kinsey,W., Lindstrom,S., Gerber,S.I., Watson,J.T. and Biggs,H.M.	Outbreaks of adenovirus-associated respiratory illness on five college campuses in the United States	Clin. Infect. Dis. (2020) In press				Genbank
MN307157	Adenovirus B-7		Kujawski,S.A., Lu,X., Schneider,E., Blythe,D., Boktor,S., Farrehi,J., Haupt,T., McBride,D., Stephens,E., Sakthivel,S.K., Bachaus,B., Waller,K., Bauman,L., Marconi,A., Lewis,R., Dettinger,L., Ernst,R., Kinsey,W., Lindstrom,S., Gerber,S.I., Watson,J.T. and Biggs,H.M.	Outbreaks of adenovirus-associated respiratory illness on five college campuses in the United States	Clin. Infect. Dis. (2020) In press				Genbank
MN307158	Adenovirus B-7		Kujawski,S.A., Lu,X., Schneider,E., Blythe,D., Boktor,S., Farrehi,J., Haupt,T., McBride,D., Stephens,E., Sakthivel,S.K., Bachaus,B., Waller,K., Bauman,L., Marconi,A., Lewis,R., Dettinger,L., Ernst,R., Kinsey,W., Lindstrom,S., Gerber,S.I., Watson,J.T. and Biggs,H.M.	Outbreaks of adenovirus-associated respiratory illness on five college campuses in the United States	Clin. Infect. Dis. (2020) In press				Genbank
MN307159	Adenovirus B-7		Kujawski,S.A., Lu,X., Schneider,E., Blythe,D., Boktor,S., Farrehi,J., Haupt,T., McBride,D., Stephens,E., Sakthivel,S.K., Bachaus,B., Waller,K., Bauman,L., Marconi,A., Lewis,R., Dettinger,L., Ernst,R., Kinsey,W., Lindstrom,S., Gerber,S.I., Watson,J.T. and Biggs,H.M.	Outbreaks of adenovirus-associated respiratory illness on five college campuses in the United States	Clin. Infect. Dis. (2020) In press				Genbank
MN307160	Adenovirus B-7		Kujawski,S.A., Lu,X., Schneider,E., Blythe,D., Boktor,S., Farrehi,J., Haupt,T., McBride,D., Stephens,E., Sakthivel,S.K., Bachaus,B., Waller,K., Bauman,L., Marconi,A., Lewis,R., Dettinger,L., Ernst,R., Kinsey,W., Lindstrom,S., Gerber,S.I., Watson,J.T. and Biggs,H.M.	Outbreaks of adenovirus-associated respiratory illness on five college campuses in the United States	Clin. Infect. Dis. (2020) In press				Genbank
MN307161	Adenovirus B-7		Kujawski,S.A., Lu,X., Schneider,E., Blythe,D., Boktor,S., Farrehi,J., Haupt,T., McBride,D., Stephens,E., Sakthivel,S.K., Bachaus,B., Waller,K., Bauman,L., Marconi,A., Lewis,R., Dettinger,L., Ernst,R., Kinsey,W., Lindstrom,S., Gerber,S.I., Watson,J.T. and Biggs,H.M.	Outbreaks of adenovirus-associated respiratory illness on five college campuses in the United States	Clin. Infect. Dis. (2020) In press				Genbank
MN307162	Adenovirus B-7		Kujawski,S.A., Lu,X., Schneider,E., Blythe,D., Boktor,S., Farrehi,J., Haupt,T., McBride,D., Stephens,E., Sakthivel,S.K., Bachaus,B., Waller,K., Bauman,L., Marconi,A., Lewis,R., Dettinger,L., Ernst,R., Kinsey,W., Lindstrom,S., Gerber,S.I., Watson,J.T. and Biggs,H.M.	Outbreaks of adenovirus-associated respiratory illness on five college campuses in the United States	Clin. Infect. Dis. (2020) In press				Genbank
MN307163	Adenovirus B-7		Kujawski,S.A., Lu,X., Schneider,E., Blythe,D., Boktor,S., Farrehi,J., Haupt,T., McBride,D., Stephens,E., Sakthivel,S.K., Bachaus,B., Waller,K., Bauman,L., Marconi,A., Lewis,R., Dettinger,L., Ernst,R., Kinsey,W., Lindstrom,S., Gerber,S.I., Watson,J.T. and Biggs,H.M.	Outbreaks of adenovirus-associated respiratory illness on five college campuses in the United States	Clin. Infect. Dis. (2020) In press				Genbank
MK492255	Adenovirus B-7		Lu,X., Kajon,A. and Ison,M.G.	Direct Submission	Submitted (03-FEB-2019) Division of Viral Diseases, Centers for Disease Control and Prevention, 1600 Clifton Road, N.E., Atlanta, GA 30329, USA				Genbank
MK492256	Adenovirus B-7		Lu,X., Kajon,A. and Ison,M.G.	Direct Submission	Submitted (03-FEB-2019) Division of Viral Diseases, Centers for Disease Control and Prevention, 1600 Clifton Road, N.E., Atlanta, GA 30329, USA				Genbank
MK492257	Adenovirus B-7		Lu,X., Kajon,A. and Ison,M.G.	Direct Submission	Submitted (03-FEB-2019) Division of Viral Diseases, Centers for Disease Control and Prevention, 1600 Clifton Road, N.E., Atlanta, GA 30329, USA				Genbank
MN164629	Adenovirus B-7		Chen,Y., Zhu,B., Tian,X., Yang,Y., Chen,S. and Zhou,R.	Direct Submission	Submitted (09-JUL-2019) Guangzhou Women and Children's Medical Center, Guangzhou Women and Children's Medical Center, Guangzhou Medical University, No. 318 Ren Ming Zhong Road, Guangzhou, Guangdong 510120, China				Genbank
MN135993	Adenovirus B-7		Chen,Y., Chen,S., Tian,X., Zhou,R., Zhu,B. and Chen,F.	Direct Submission	Submitted (04-JUL-2019) Guangzhou Women and Children's Medical Center, Guangzhou Women and Children's Medical Center, Guangzhou Medical University, No. 318 Ren Ming Zhong Road, Guangzhou, Guangdong 510120, China				Genbank
MH910662	Adenovirus B-7		Hang,J., Yang,Y., Seriwatana,J., Jarman,R.G., Kuschner,R.A. and Binn,L.N.	Complete genome sequences of human adenovirus type 7 strains determined by Illumina Miseq sequencing	Unpublished				Genbank
MH910663	Adenovirus B-7		Hang,J., Yang,Y., Seriwatana,J., Jarman,R.G., Kuschner,R.A. and Binn,L.N.	Complete genome sequences of human adenovirus type 7 strains determined by Illumina Miseq sequencing	Unpublished				Genbank
MH910664	Adenovirus B-7		Hang,J., Yang,Y., Seriwatana,J., Jarman,R.G., Kuschner,R.A. and Binn,L.N.	Complete genome sequences of human adenovirus type 7 strains determined by Illumina Miseq sequencing	Unpublished				Genbank
MH910666	Adenovirus B-7		Hang,J., Yang,Y., Seriwatana,J., Jarman,R.G., Kuschner,R.A. and Binn,L.N.	Complete genome sequences of human adenovirus type 7 strains determined by Illumina Miseq sequencing	Unpublished				Genbank
MH910667	Adenovirus B-7		Hang,J., Yang,Y., Seriwatana,J., Jarman,R.G., Kuschner,R.A. and Binn,L.N.	Complete genome sequences of human adenovirus type 7 strains determined by Illumina Miseq sequencing	Unpublished				Genbank
MH910668	Adenovirus B-7		Hang,J., Yang,Y., Seriwatana,J., Jarman,R.G., Kuschner,R.A. and Binn,L.N.	Complete genome sequences of human adenovirus type 7 strains determined by Illumina Miseq sequencing	Unpublished				Genbank
MH910669	Adenovirus B-7		Hang,J., Yang,Y., Seriwatana,J., Jarman,R.G., Kuschner,R.A. and Binn,L.N.	Direct Submission	Submitted (13-SEP-2018) Viral Diseases Branch, Walter Reed Army Institute of Research, 503 Robert Grant Ave, Silver spring, MD 20852, USA				Genbank
MH697600	Adenovirus B-7		Bautista-Gogel,J., Madsen,C.M., Lu,X., Sakthivel,S.K., Froh,I., Kamau,E., Gerber,S.I., Watson,J.T., Cooper,S.S. and Schneider,E.	Outbreak of respiratory illness associated with human adenovirus type 7 among persons attending Officer Candidates School, Quantico, Virginia, 2017	J. Infect. Dis. (2019) In press				Genbank
MH697601	Adenovirus B-7		Bautista-Gogel,J., Madsen,C.M., Lu,X., Sakthivel,S.K., Froh,I., Kamau,E., Gerber,S.I., Watson,J.T., Cooper,S.S. and Schneider,E.	Outbreak of respiratory illness associated with human adenovirus type 7 among persons attending Officer Candidates School, Quantico, Virginia, 2017	J. Infect. Dis. (2019) In press				Genbank
MH697602	Adenovirus B-7		Bautista-Gogel,J., Madsen,C.M., Lu,X., Sakthivel,S.K., Froh,I., Kamau,E., Gerber,S.I., Watson,J.T., Cooper,S.S. and Schneider,E.	Outbreak of respiratory illness associated with human adenovirus type 7 among persons attending Officer Candidates School, Quantico, Virginia, 2017	J. Infect. Dis. (2019) In press				Genbank
MH697603	Adenovirus B-7		Bautista-Gogel,J., Madsen,C.M., Lu,X., Sakthivel,S.K., Froh,I., Kamau,E., Gerber,S.I., Watson,J.T., Cooper,S.S. and Schneider,E.	Outbreak of respiratory illness associated with human adenovirus type 7 among persons attending Officer Candidates School, Quantico, Virginia, 2017	J. Infect. Dis. (2019) In press				Genbank
MH697604	Adenovirus B-7		Bautista-Gogel,J., Madsen,C.M., Lu,X., Sakthivel,S.K., Froh,I., Kamau,E., Gerber,S.I., Watson,J.T., Cooper,S.S. and Schneider,E.	Outbreak of respiratory illness associated with human adenovirus type 7 among persons attending Officer Candidates School, Quantico, Virginia, 2017	J. Infect. Dis. (2019) In press				Genbank
MH697605	Adenovirus B-7		Bautista-Gogel,J., Madsen,C.M., Lu,X., Sakthivel,S.K., Froh,I., Kamau,E., Gerber,S.I., Watson,J.T., Cooper,S.S. and Schneider,E.	Outbreak of respiratory illness associated with human adenovirus type 7 among persons attending Officer Candidates School, Quantico, Virginia, 2017	J. Infect. Dis. (2019) In press				Genbank
MH697606	Adenovirus B-7		Bautista-Gogel,J., Madsen,C.M., Lu,X., Sakthivel,S.K., Froh,I., Kamau,E., Gerber,S.I., Watson,J.T., Cooper,S.S. and Schneider,E.	Outbreak of respiratory illness associated with human adenovirus type 7 among persons attending Officer Candidates School, Quantico, Virginia, 2017	J. Infect. Dis. (2019) In press				Genbank
MH697607	Adenovirus B-7		Bautista-Gogel,J., Madsen,C.M., Lu,X., Sakthivel,S.K., Froh,I., Kamau,E., Gerber,S.I., Watson,J.T., Cooper,S.S. and Schneider,E.	Outbreak of respiratory illness associated with human adenovirus type 7 among persons attending Officer Candidates School, Quantico, Virginia, 2017	J. Infect. Dis. (2019) In press				Genbank
MH355567	Adenovirus B-7		Gao,Z., Tong,Y. and Tian,G.	Complete genome of Human adenovirus 7 BJ/CHN/2018	Unpublished				Genbank
MH262318	Adenovirus B-7		Killerby,M., Rozwadowski,F., Lu,X., Caulcrick-Grimes,M., McHugh,L., Haldeman,A., Fulton,T., Schneider,E., Sakthivel,S.K., Bhatnagar,J., Rabeneck,D.B., Zaki,S., Gerber,S.I. and Watson,J.T.	Respiratory Illness Associated With Emergent Human Adenovirus Genome Type 7d, New Jersey, 2016-2017	Open Forum Infect Dis 6, ofz017 (2019)				Genbank
MH262319	Adenovirus B-7		Killerby,M., Rozwadowski,F., Lu,X., Caulcrick-Grimes,M., McHugh,L., Haldeman,A., Fulton,T., Schneider,E., Sakthivel,S.K., Bhatnagar,J., Rabeneck,D.B., Zaki,S., Gerber,S.I. and Watson,J.T.	Respiratory Illness Associated With Emergent Human Adenovirus Genome Type 7d, New Jersey, 2016-2017	Open Forum Infect Dis 6, ofz017 (2019)				Genbank
MH262320	Adenovirus B-7		Killerby,M., Rozwadowski,F., Lu,X., Caulcrick-Grimes,M., McHugh,L., Haldeman,A., Fulton,T., Schneider,E., Sakthivel,S.K., Bhatnagar,J., Rabeneck,D.B., Zaki,S., Gerber,S.I. and Watson,J.T.	Respiratory Illness Associated With Emergent Human Adenovirus Genome Type 7d, New Jersey, 2016-2017	Open Forum Infect Dis 6, ofz017 (2019)				Genbank
MH262321	Adenovirus B-7		Killerby,M., Rozwadowski,F., Lu,X., Caulcrick-Grimes,M., McHugh,L., Haldeman,A., Fulton,T., Schneider,E., Sakthivel,S.K., Bhatnagar,J., Rabeneck,D.B., Zaki,S., Gerber,S.I. and Watson,J.T.	Respiratory Illness Associated With Emergent Human Adenovirus Genome Type 7d, New Jersey, 2016-2017	Open Forum Infect Dis 6, ofz017 (2019)				Genbank
MH262322	Adenovirus B-7		Killerby,M., Rozwadowski,F., Lu,X., Caulcrick-Grimes,M., McHugh,L., Haldeman,A., Fulton,T., Schneider,E., Sakthivel,S.K., Bhatnagar,J., Rabeneck,D.B., Zaki,S., Gerber,S.I. and Watson,J.T.	Respiratory Illness Associated With Emergent Human Adenovirus Genome Type 7d, New Jersey, 2016-2017	Open Forum Infect Dis 6, ofz017 (2019)				Genbank
MH262323	Adenovirus B-7		Killerby,M., Rozwadowski,F., Lu,X., Caulcrick-Grimes,M., McHugh,L., Haldeman,A., Fulton,T., Schneider,E., Sakthivel,S.K., Bhatnagar,J., Rabeneck,D.B., Zaki,S., Gerber,S.I. and Watson,J.T.	Respiratory Illness Associated With Emergent Human Adenovirus Genome Type 7d, New Jersey, 2016-2017	Open Forum Infect Dis 6, ofz017 (2019)				Genbank
MH262324	Adenovirus B-7		Killerby,M., Rozwadowski,F., Lu,X., Caulcrick-Grimes,M., McHugh,L., Haldeman,A., Fulton,T., Schneider,E., Sakthivel,S.K., Bhatnagar,J., Rabeneck,D.B., Zaki,S., Gerber,S.I. and Watson,J.T.	Respiratory Illness Associated With Emergent Human Adenovirus Genome Type 7d, New Jersey, 2016-2017	Open Forum Infect Dis 6, ofz017 (2019)				Genbank
MH262325	Adenovirus B-7		Killerby,M., Rozwadowski,F., Lu,X., Caulcrick-Grimes,M., McHugh,L., Haldeman,A., Fulton,T., Schneider,E., Sakthivel,S.K., Bhatnagar,J., Rabeneck,D.B., Zaki,S., Gerber,S.I. and Watson,J.T.	Respiratory Illness Associated With Emergent Human Adenovirus Genome Type 7d, New Jersey, 2016-2017	Open Forum Infect Dis 6, ofz017 (2019)				Genbank
MH262326	Adenovirus B-7		Killerby,M., Rozwadowski,F., Lu,X., Caulcrick-Grimes,M., McHugh,L., Haldeman,A., Fulton,T., Schneider,E., Sakthivel,S.K., Bhatnagar,J., Rabeneck,D.B., Zaki,S., Gerber,S.I. and Watson,J.T.	Respiratory Illness Associated With Emergent Human Adenovirus Genome Type 7d, New Jersey, 2016-2017	Open Forum Infect Dis 6, ofz017 (2019)				Genbank
MG696128	Adenovirus B-7		Gong,T., Wei,X., Xu,L., Chen,L., Chen,Z., Shi,Y., Chen,Y., Li,J., Fang,J., Zhang,Y., Zhou,J., Xu,G., Liu,S., Chen,W. and Xiong,Y.	Adenovirus 7 genotype as a possible cause of a cluster severe Acute Respiratory Infections in Jiangxi province, China	Unpublished				Genbank
MG696129	Adenovirus B-7		Gong,T., Wei,X., Xu,L., Chen,L., Chen,Z., Shi,Y., Chen,Y., Li,J., Fang,J., Zhang,Y., Zhou,J., Xu,G., Liu,S., Chen,W. and Xiong,Y.	Adenovirus 7 genotype as a possible cause of a cluster severe Acute Respiratory Infections in Jiangxi province, China	Unpublished				Genbank
MG696130	Adenovirus B-7		Gong,T., Wei,X., Xu,L., Chen,L., Chen,Z., Shi,Y., Chen,Y., Li,J., Fang,J., Zhang,Y., Zhou,J., Xu,G., Liu,S., Chen,W. and Xiong,Y.	Adenovirus 7 genotype as a possible cause of a cluster severe Acute Respiratory Infections in Jiangxi province, China	Unpublished				Genbank
MG696131	Adenovirus B-7		Gong,T., Wei,X., Xu,L., Chen,L., Chen,Z., Shi,Y., Chen,Y., Li,J., Fang,J., Zhang,Y., Zhou,J., Xu,G., Liu,S., Chen,W. and Xiong,Y.	Adenovirus 7 genotype as a possible cause of a cluster severe Acute Respiratory Infections in Jiangxi province, China	Unpublished				Genbank
MG696132	Adenovirus B-7		Gong,T., Wei,X., Xu,L., Chen,L., Chen,Z., Shi,Y., Chen,Y., Li,J., Fang,J., Zhang,Y., Zhou,J., Xu,G., Liu,S., Chen,W. and Xiong,Y.	Adenovirus 7 genotype as a possible cause of a cluster severe Acute Respiratory Infections in Jiangxi province, China	Unpublished				Genbank
MG696133	Adenovirus B-7		Gong,T., Wei,X., Xu,L., Chen,L., Chen,Z., Shi,Y., Chen,Y., Li,J., Fang,J., Zhang,Y., Zhou,J., Xu,G., Liu,S., Chen,W. and Xiong,Y.	Adenovirus 7 genotype as a possible cause of a cluster severe Acute Respiratory Infections in Jiangxi province, China	Unpublished				Genbank
MG696134	Adenovirus B-7		Gong,T., Wei,X., Xu,L., Chen,L., Chen,Z., Shi,Y., Chen,Y., Li,J., Fang,J., Zhang,Y., Zhou,J., Xu,G., Liu,S., Chen,W. and Xiong,Y.	Adenovirus 7 genotype as a possible cause of a cluster severe Acute Respiratory Infections in Jiangxi province, China	Unpublished				Genbank
MG696135	Adenovirus B-7		Gong,T., Wei,X., Xu,L., Chen,L., Chen,Z., Shi,Y., Chen,Y., Li,J., Fang,J., Zhang,Y., Zhou,J., Xu,G., Liu,S., Chen,W. and Xiong,Y.	Adenovirus 7 genotype as a possible cause of a cluster severe Acute Respiratory Infections in Jiangxi province, China	Unpublished				Genbank
MG696136	Adenovirus B-7		Gong,T., Wei,X., Xu,L., Chen,L., Chen,Z., Shi,Y., Chen,Y., Li,J., Fang,J., Zhang,Y., Zhou,J., Xu,G., Liu,S., Chen,W. and Xiong,Y.	Adenovirus 7 genotype as a possible cause of a cluster severe Acute Respiratory Infections in Jiangxi province, China	Unpublished				Genbank
MG696137	Adenovirus B-7		Gong,T., Wei,X., Xu,L., Chen,L., Chen,Z., Shi,Y., Chen,Y., Li,J., Fang,J., Zhang,Y., Zhou,J., Xu,G., Liu,S., Chen,W. and Xiong,Y.	Adenovirus 7 genotype as a possible cause of a cluster severe Acute Respiratory Infections in Jiangxi province, China	Unpublished				Genbank
MG696138	Adenovirus B-7		Gong,T., Wei,X., Xu,L., Chen,L., Chen,Z., Shi,Y., Chen,Y., Li,J., Fang,J., Zhang,Y., Zhou,J., Xu,G., Liu,S., Chen,W. and Xiong,Y.	Adenovirus 7 genotype as a possible cause of a cluster severe Acute Respiratory Infections in Jiangxi province, China	Unpublished				Genbank
MG696139	Adenovirus B-7		Gong,T., Wei,X., Xu,L., Chen,L., Chen,Z., Shi,Y., Chen,Y., Li,J., Fang,J., Zhang,Y., Zhou,J., Xu,G., Liu,S., Chen,W. and Xiong,Y.	Adenovirus 7 genotype as a possible cause of a cluster severe Acute Respiratory Infections in Jiangxi province, China	Unpublished				Genbank
MG696140	Adenovirus B-7		Gong,T., Wei,X., Xu,L., Chen,L., Chen,Z., Shi,Y., Chen,Y., Li,J., Fang,J., Zhang,Y., Zhou,J., Xu,G., Liu,S., Chen,W. and Xiong,Y.	Adenovirus 7 genotype as a possible cause of a cluster severe Acute Respiratory Infections in Jiangxi province, China	Unpublished				Genbank
MG696141	Adenovirus B-7		Gong,T., Wei,X., Xu,L., Chen,L., Chen,Z., Shi,Y., Chen,Y., Li,J., Fang,J., Zhang,Y., Zhou,J., Xu,G., Liu,S., Chen,W. and Xiong,Y.	Adenovirus 7 genotype as a possible cause of a cluster severe Acute Respiratory Infections in Jiangxi province, China	Unpublished				Genbank
MG696142	Adenovirus B-7		Gong,T., Wei,X., Xu,L., Chen,L., Chen,Z., Shi,Y., Chen,Y., Li,J., Fang,J., Zhang,Y., Zhou,J., Xu,G., Liu,S., Chen,W. and Xiong,Y.	Adenovirus 7 genotype as a possible cause of a cluster severe Acute Respiratory Infections in Jiangxi province, China	Unpublished				Genbank
MG696143	Adenovirus B-7		Gong,T., Wei,X., Xu,L., Chen,L., Chen,Z., Shi,Y., Chen,Y., Li,J., Fang,J., Zhang,Y., Zhou,J., Xu,G., Liu,S., Chen,W. and Xiong,Y.	Adenovirus 7 genotype as a possible cause of a cluster severe Acute Respiratory Infections in Jiangxi province, China	Unpublished				Genbank
MG696144	Adenovirus B-7		Gong,T., Wei,X., Xu,L., Chen,L., Chen,Z., Shi,Y., Chen,Y., Li,J., Fang,J., Zhang,Y., Zhou,J., Xu,G., Liu,S., Chen,W. and Xiong,Y.	Adenovirus 7 genotype as a possible cause of a cluster severe Acute Respiratory Infections in Jiangxi province, China	Unpublished				Genbank
MG696145	Adenovirus B-7		Gong,T., Wei,X., Xu,L., Chen,L., Chen,Z., Shi,Y., Chen,Y., Li,J., Fang,J., Zhang,Y., Zhou,J., Xu,G., Liu,S., Chen,W. and Xiong,Y.	Adenovirus 7 genotype as a possible cause of a cluster severe Acute Respiratory Infections in Jiangxi province, China	Unpublished				Genbank
MG696146	Adenovirus B-7		Gong,T., Wei,X., Xu,L., Chen,L., Chen,Z., Shi,Y., Chen,Y., Li,J., Fang,J., Zhang,Y., Zhou,J., Xu,G., Liu,S., Chen,W. and Xiong,Y.	Adenovirus 7 genotype as a possible cause of a cluster severe Acute Respiratory Infections in Jiangxi province, China	Unpublished				Genbank
MG696147	Adenovirus B-7		Gong,T., Wei,X., Xu,L., Chen,L., Chen,Z., Shi,Y., Chen,Y., Li,J., Fang,J., Zhang,Y., Zhou,J., Xu,G., Liu,S., Chen,W. and Xiong,Y.	Adenovirus 7 genotype as a possible cause of a cluster severe Acute Respiratory Infections in Jiangxi province, China	Unpublished				Genbank
MG696148	Adenovirus B-7		Gong,T., Wei,X., Xu,L., Chen,L., Chen,Z., Shi,Y., Chen,Y., Li,J., Fang,J., Zhang,Y., Zhou,J., Xu,G., Liu,S., Chen,W. and Xiong,Y.	Adenovirus 7 genotype as a possible cause of a cluster severe Acute Respiratory Infections in Jiangxi province, China	Unpublished				Genbank
MG696149	Adenovirus B-7		Gong,T., Wei,X., Xu,L., Chen,L., Chen,Z., Shi,Y., Chen,Y., Li,J., Fang,J., Zhang,Y., Zhou,J., Xu,G., Liu,S., Chen,W. and Xiong,Y.	Adenovirus 7 genotype as a possible cause of a cluster severe Acute Respiratory Infections in Jiangxi province, China	Unpublished				Genbank
MG736303	Adenovirus B-7		Gong,T., Wei,X., Xu,L., Chen,L., Chen,Z., Shi,Y., Chen,Y., Li,J., Fang,J., Zhang,Y., Zhou,J., Xu,G., Liu,S., Chen,W. and Xiong,Y.	Adenovirus 7 genotype as a possible cause of a cluster severe Acute Respiratory Infections in Jiangxi province, China	Unpublished				Genbank
MG736304	Adenovirus B-7		Gong,T., Wei,X., Xu,L., Chen,L., Chen,Z., Shi,Y., Chen,Y., Li,J., Fang,J., Zhang,Y., Zhou,J., Xu,G., Liu,S., Chen,W. and Xiong,Y.	Adenovirus 7 genotype as a possible cause of a cluster severe Acute Respiratory Infections in Jiangxi province, China	Unpublished				Genbank
MG923581	Adenovirus B-7		Egorova,A.A., Fadeev,A.V., Slita,A.V., Grudinin,M.P., Amosova,I.V., Lvov,N.I. and Komissarov,A.B.	Complete genome sequences of human adenoviruses type 7	Unpublished				Genbank
MG923582	Adenovirus B-7		Egorova,A.A., Fadeev,A.V., Slita,A.V., Grudinin,M.P., Amosova,I.V., Lvov,N.I. and Komissarov,A.B.	Complete genome sequences of human adenoviruses type 7	Unpublished				Genbank
KP896479	Adenovirus B-7		Lu,Q., Guo,C., Tong,Y., Liu,W. and Cao,W.	Outbreak of Febrile Respiratory Illness Associated with various Adenovirus serotypes Infection in Chinese Military Training Camp: A literature review and cases reports	Unpublished				Genbank
KP896480	Adenovirus B-7		Lu,Q., Guo,C., Tong,Y., Liu,W. and Cao,W.	Outbreak of Febrile Respiratory Illness Associated with various Adenovirus serotypes Infection in Chinese Military Training Camp: A literature review and cases reports	Unpublished				Genbank
KP896481	Adenovirus B-7		Lu,Q., Guo,C., Tong,Y., Liu,W. and Cao,W.	Outbreak of Febrile Respiratory Illness Associated with various Adenovirus serotypes Infection in Chinese Military Training Camp: A literature review and cases reports	Unpublished				Genbank
KX897164	Adenovirus B-7		Yang,X., Wang,Q., Liang,B., Wu,F., Li,H., Liu,H., Sheng,C., Ma,Q., Yang,C., Xie,J., Li,P., Jia,L., Wang,L., Du,X., Qiu,S. and Song,H.	An outbreak of acute respiratory disease caused by a virus associated RNA II gene mutation strain of human adenovirus 7 in China, 2015	PLoS ONE 12 (2), E0172519 (2017)				Genbank
KU361344	Adenovirus B-7		Yatsyshina,S.B., Ageeva,M.R., Pimkina,E.V., Deviatkin,A.A., Markelov,M.L., Dedkov,V.G. and Safonova,M.V.	Complete genome sequence of human adenovirus type 7 associated with fatal adult pneumonia	Unpublished				Genbank
KT963081	Adenovirus B-7		Scott,M.K., Chommanard,C., Lu,X., Appelgate,D., Grenz,L., Schneider,E., Gerber,S.I., Erdman,D.D. and Thomas,A.	Human Adenovirus Associated with Severe Respiratory Infection, Oregon, USA, 2013-2014	Emerging Infect. Dis. 22 (6), 1044-1051 (2016)				Genbank
KP670855	Adenovirus B-7		Yu,Z., Zeng,Z., Zhang,J., Pan,Y., Chen,M., Guo,Y., Yu,N., Chodosh,J., Fu,N., Che,X. and Zhang,Q.	Fatal Community-acquired Pneumonia in Children Caused by Re-emergent Human Adenovirus 7d Associated with Higher Severity of Illness and Fatality Rate	Sci Rep 6, 37216 (2016)				Genbank
KP670856	Adenovirus B-7		Yu,Z., Zeng,Z., Zhang,J., Pan,Y., Chen,M., Guo,Y., Yu,N., Chodosh,J., Fu,N., Che,X. and Zhang,Q.	Fatal Community-acquired Pneumonia in Children Caused by Re-emergent Human Adenovirus 7d Associated with Higher Severity of Illness and Fatality Rate	Sci Rep 6, 37216 (2016)				Genbank
KP670857	Adenovirus B-7		Yu,Z., Zeng,Z., Zhang,J., Pan,Y., Chen,M., Guo,Y., Yu,N., Chodosh,J., Fu,N., Che,X. and Zhang,Q.	Fatal Community-acquired Pneumonia in Children Caused by Re-emergent Human Adenovirus 7d Associated with Higher Severity of Illness and Fatality Rate	Sci Rep 6, 37216 (2016)				Genbank
KP670858	Adenovirus B-7		Yu,Z., Zeng,Z., Zhang,J., Pan,Y., Chen,M., Guo,Y., Yu,N., Chodosh,J., Fu,N., Che,X. and Zhang,Q.	Fatal Community-acquired Pneumonia in Children Caused by Re-emergent Human Adenovirus 7d Associated with Higher Severity of Illness and Fatality Rate	Sci Rep 6, 37216 (2016)				Genbank
KP670859	Adenovirus B-7		Yu,Z., Zeng,Z., Zhang,J., Pan,Y., Chen,M., Guo,Y., Yu,N., Chodosh,J., Fu,N., Che,X. and Zhang,Q.	Fatal Community-acquired Pneumonia in Children Caused by Re-emergent Human Adenovirus 7d Associated with Higher Severity of Illness and Fatality Rate	Sci Rep 6, 37216 (2016)				Genbank
KP670860	Adenovirus B-7		Yu,Z., Zeng,Z., Zhang,J., Pan,Y., Chen,M., Guo,Y., Yu,N., Chodosh,J., Fu,N., Che,X. and Zhang,Q.	Fatal Community-acquired Pneumonia in Children Caused by Re-emergent Human Adenovirus 7d Associated with Higher Severity of Illness and Fatality Rate	Sci Rep 6, 37216 (2016)				Genbank
KP670861	Adenovirus B-7		Yu,Z., Zeng,Z., Zhang,J., Pan,Y., Chen,M., Guo,Y., Yu,N., Chodosh,J., Fu,N., Che,X. and Zhang,Q.	Fatal Community-acquired Pneumonia in Children Caused by Re-emergent Human Adenovirus 7d Associated with Higher Severity of Illness and Fatality Rate	Sci Rep 6, 37216 (2016)				Genbank
KJ019879	Adenovirus B-7		Qiu,S., Li,P., Liu,H., Wang,Y., Liu,N., Li,C., Li,S., Li,M., Jiang,Z., Sun,H., Li,Y., Xie,J., Yang,C., Wang,J., Li,H., Yi,S., Wu,Z., Jia,L., Wang,L., Hao,R., Sun,Y., Huang,L., Ma,H., Yuan,Z. and Song,H.	Whole-genome Sequencing for Tracing the Transmission Link between Two ARD Outbreaks Caused by a Novel HAdV Serotype 7 Variant, China	Sci Rep 5, 13617 (2015)				Genbank
KJ019880	Adenovirus B-7		Qiu,S., Li,P., Liu,H., Wang,Y., Liu,N., Li,C., Li,S., Li,M., Jiang,Z., Sun,H., Li,Y., Xie,J., Yang,C., Wang,J., Li,H., Yi,S., Wu,Z., Jia,L., Wang,L., Hao,R., Sun,Y., Huang,L., Ma,H., Yuan,Z. and Song,H.	Whole-genome Sequencing for Tracing the Transmission Link between Two ARD Outbreaks Caused by a Novel HAdV Serotype 7 Variant, China	Sci Rep 5, 13617 (2015)				Genbank
KJ019881	Adenovirus B-7		Qiu,S., Li,P., Liu,H., Wang,Y., Liu,N., Li,C., Li,S., Li,M., Jiang,Z., Sun,H., Li,Y., Xie,J., Yang,C., Wang,J., Li,H., Yi,S., Wu,Z., Jia,L., Wang,L., Hao,R., Sun,Y., Huang,L., Ma,H., Yuan,Z. and Song,H.	Whole-genome Sequencing for Tracing the Transmission Link between Two ARD Outbreaks Caused by a Novel HAdV Serotype 7 Variant, China	Sci Rep 5, 13617 (2015)				Genbank
KJ019882	Adenovirus B-7		Qiu,S., Li,P., Liu,H., Wang,Y., Liu,N., Li,C., Li,S., Li,M., Jiang,Z., Sun,H., Li,Y., Xie,J., Yang,C., Wang,J., Li,H., Yi,S., Wu,Z., Jia,L., Wang,L., Hao,R., Sun,Y., Huang,L., Ma,H., Yuan,Z. and Song,H.	Whole-genome Sequencing for Tracing the Transmission Link between Two ARD Outbreaks Caused by a Novel HAdV Serotype 7 Variant, China	Sci Rep 5, 13617 (2015)				Genbank
KJ019883	Adenovirus B-7		Qiu,S., Li,P., Liu,H., Wang,Y., Liu,N., Li,C., Li,S., Li,M., Jiang,Z., Sun,H., Li,Y., Xie,J., Yang,C., Wang,J., Li,H., Yi,S., Wu,Z., Jia,L., Wang,L., Hao,R., Sun,Y., Huang,L., Ma,H., Yuan,Z. and Song,H.	Whole-genome Sequencing for Tracing the Transmission Link between Two ARD Outbreaks Caused by a Novel HAdV Serotype 7 Variant, China	Sci Rep 5, 13617 (2015)				Genbank
KJ019884	Adenovirus B-7		Qiu,S., Li,P., Liu,H., Wang,Y., Liu,N., Li,C., Li,S., Li,M., Jiang,Z., Sun,H., Li,Y., Xie,J., Yang,C., Wang,J., Li,H., Yi,S., Wu,Z., Jia,L., Wang,L., Hao,R., Sun,Y., Huang,L., Ma,H., Yuan,Z. and Song,H.	Whole-genome Sequencing for Tracing the Transmission Link between Two ARD Outbreaks Caused by a Novel HAdV Serotype 7 Variant, China	Sci Rep 5, 13617 (2015)				Genbank
KJ019885	Adenovirus B-7		Qiu,S., Li,P., Liu,H., Wang,Y., Liu,N., Li,C., Li,S., Li,M., Jiang,Z., Sun,H., Li,Y., Xie,J., Yang,C., Wang,J., Li,H., Yi,S., Wu,Z., Jia,L., Wang,L., Hao,R., Sun,Y., Huang,L., Ma,H., Yuan,Z. and Song,H.	Whole-genome Sequencing for Tracing the Transmission Link between Two ARD Outbreaks Caused by a Novel HAdV Serotype 7 Variant, China	Sci Rep 5, 13617 (2015)				Genbank
KJ019886	Adenovirus B-7		Qiu,S., Li,P., Liu,H., Wang,Y., Liu,N., Li,C., Li,S., Li,M., Jiang,Z., Sun,H., Li,Y., Xie,J., Yang,C., Wang,J., Li,H., Yi,S., Wu,Z., Jia,L., Wang,L., Hao,R., Sun,Y., Huang,L., Ma,H., Yuan,Z. and Song,H.	Whole-genome Sequencing for Tracing the Transmission Link between Two ARD Outbreaks Caused by a Novel HAdV Serotype 7 Variant, China	Sci Rep 5, 13617 (2015)				Genbank
KJ019887	Adenovirus B-7		Qiu,S., Li,P., Liu,H., Wang,Y., Liu,N., Li,C., Li,S., Li,M., Jiang,Z., Sun,H., Li,Y., Xie,J., Yang,C., Wang,J., Li,H., Yi,S., Wu,Z., Jia,L., Wang,L., Hao,R., Sun,Y., Huang,L., Ma,H., Yuan,Z. and Song,H.	Whole-genome Sequencing for Tracing the Transmission Link between Two ARD Outbreaks Caused by a Novel HAdV Serotype 7 Variant, China	Sci Rep 5, 13617 (2015)				Genbank
KJ019888	Adenovirus B-7		Qiu,S., Li,P., Liu,H., Wang,Y., Liu,N., Li,C., Li,S., Li,M., Jiang,Z., Sun,H., Li,Y., Xie,J., Yang,C., Wang,J., Li,H., Yi,S., Wu,Z., Jia,L., Wang,L., Hao,R., Sun,Y., Huang,L., Ma,H., Yuan,Z. and Song,H.	Whole-genome Sequencing for Tracing the Transmission Link between Two ARD Outbreaks Caused by a Novel HAdV Serotype 7 Variant, China	Sci Rep 5, 13617 (2015)				Genbank
KC440171	Adenovirus B-7		Zhao,S., Wan,C., Ke,C., Seto,J., Dehghan,S., Zou,L., Zhou,J., Cheng,Z., Jing,S., Zeng,Z., Zhang,J., Wan,X., Wu,X., Zhao,W., Zhu,L., Seto,D. and Zhang,Q.	Re-emergent Human Adenovirus Genome Type 7d Caused an Acute Respiratory Disease Outbreak in Southern China After a Twenty-one Year Absence	Sci Rep 4, 7365 (2014)				Genbank
KC857700	Adenovirus B-7		Tang,L., Yang,J., Tong,J. and Zhang,L.	Genome and bioinformatic analysis of an HAdV-B7 virus in Jiangsu, China	Unpublished				Genbank
KF268117	Adenovirus B-7		Madupu,R., Halpin,R., Fedorova,N., Tsitrin,T., Stockwell,T., Amedeo,P., Appalla,L., Bishop,B., Edworthy,P., Gupta,N., Hoover,J., Katzel,D., Li,K., Schobel,S., Shrivastava,S., Thovarai,V., Wang,S., Dehghan,S., Singh,S., Liu,E.B., Seto,J., Jones,M.S., Kajon,A., Gray,G., Kowalski,R., Romanowski,E., Chodosh,J., Wentworth,D.E. and Seto,D.	Direct Submission	Submitted (22-MAY-2013) J. Craig Venter Institute, 9704 Medical Center Drive, Rockville, MD 20850, USA				Genbank
KF268125	Adenovirus B-7		Madupu,R., Halpin,R., Fedorova,N., Tsitrin,T., Stockwell,T., Amedeo,P., Appalla,L., Bishop,B., Edworthy,P., Gupta,N., Hoover,J., Katzel,D., Li,K., Schobel,S., Shrivastava,S., Thovarai,V., Wang,S., Dehghan,S., Singh,S., Liu,E.B., Seto,J., Jones,M.S., Kajon,A., Gray,G., Kowalski,R., Romanowski,E., Chodosh,J., Wentworth,D.E. and Seto,D.	Direct Submission	Submitted (22-MAY-2013) J. Craig Venter Institute, 9704 Medical Center Drive, Rockville, MD 20850, USA				Genbank
KF268134	Adenovirus B-7		Madupu,R., Halpin,R., Fedorova,N., Tsitrin,T., Stockwell,T., Amedeo,P., Appalla,L., Bishop,B., Edworthy,P., Gupta,N., Hoover,J., Katzel,D., Li,K., Schobel,S., Shrivastava,S., Thovarai,V., Wang,S., Dehghan,S., Singh,S., Liu,E.B., Seto,J., Jones,M.S., Kajon,A., Gray,G., Kowalski,R., Romanowski,E., Chodosh,J., Wentworth,D.E. and Seto,D.	Direct Submission	Submitted (22-MAY-2013) J. Craig Venter Institute, 9704 Medical Center Drive, Rockville, MD 20850, USA				Genbank
KF268135	Adenovirus B-7		Madupu,R., Halpin,R., Fedorova,N., Tsitrin,T., Stockwell,T., Amedeo,P., Appalla,L., Bishop,B., Edworthy,P., Gupta,N., Hoover,J., Katzel,D., Li,K., Schobel,S., Shrivastava,S., Thovarai,V., Wang,S., Dehghan,S., Singh,S., Liu,E.B., Seto,J., Jones,M.S., Kajon,A., Gray,G., Kowalski,R., Romanowski,E., Chodosh,J., Wentworth,D.E. and Seto,D.	Direct Submission	Submitted (22-MAY-2013) J. Craig Venter Institute, 9704 Medical Center Drive, Rockville, MD 20850, USA				Genbank
KF268314	Adenovirus B-7		Madupu,R., Halpin,R., Fedorova,N., Tsitrin,T., Stockwell,T., Amedeo,P., Appalla,L., Bishop,B., Edworthy,P., Gupta,N., Hoover,J., Katzel,D., Li,K., Schobel,S., Shrivastava,S., Thovarai,V., Wang,S., Dehghan,S., Singh,S., Liu,E.B., Seto,J., Jones,M.S., Kajon,A., Gray,G., Kowalski,R., Romanowski,E., Chodosh,J., Zhao,S., Wentworth,D.E. and Seto,D.	Direct Submission	Submitted (31-MAY-2013) J. Craig Venter Institute, 9704 Medical Center Drive, Rockville, MD 20850, USA				Genbank
KF268316	Adenovirus B-7		Madupu,R., Halpin,R., Fedorova,N., Tsitrin,T., Stockwell,T., Amedeo,P., Appalla,L., Bishop,B., Edworthy,P., Gupta,N., Hoover,J., Katzel,D., Li,K., Schobel,S., Shrivastava,S., Thovarai,V., Wang,S., Dehghan,S., Singh,S., Liu,E.B., Seto,J., Jones,M.S., Kajon,A., Gray,G., Kowalski,R., Romanowski,E., Chodosh,J., Zhao,S., Wentworth,D.E. and Seto,D.	Direct Submission	Submitted (31-MAY-2013) J. Craig Venter Institute, 9704 Medical Center Drive, Rockville, MD 20850, USA				Genbank
KF429748	Adenovirus B-7		Madupu,R., Halpin,R., Fedorova,N., Tsitrin,T., Stockwell,T., Amedeo,P., Appalla,L., Bishop,B., Edworthy,P., Gupta,N., Hoover,J., Katzel,D., Li,K., Schobel,S., Shrivastava,S., Thovarai,V., Wang,S., Dehghan,S., Singh,S., Liu,E.B., Seto,J., Jones,M.S., Kajon,A., Gray,G., Kowalski,R., Romanowski,E., Chodosh,J., Wentworth,D.E. and Seto,D.	Direct Submission	Submitted (07-JUN-2013) J. Craig Venter Institute, 9704 Medical Center Drive, Rockville, MD 20850, USA				Genbank
JX625134	Adenovirus B-7		Ni,K., He,L.L., Xu,Z.F., Peng,C.J. and Liu,E.M.	Mutant HAdV-7d2 Strain was Identified from Children with Severe Respiratory Infection in Southwestern China	Unpublished				Genbank
JX423383	Adenovirus B-7		Madupu,R., Halpin,R., Fedorova,N., Tsitrin,T., Stockwell,T., Amedeo,P., Appalla,L., Bishop,B., Edworthy,P., Gupta,N., Hoover,J., Katzel,D., Li,K., Schobel,S., Shrivastava,S., Thovarai,V., Wang,S., Dehghan,S., Singh,S., Liu,E.B., Seto,J., Jones,M.S., Kajon,A., Gray,G., Kowalski,R., Romanowski,E., Chodosh,J., Wentworth,D.E. and Seto,D.	Direct Submission	Submitted (20-JUL-2012) J. Craig Venter Institute, 9704 Medical Center Drive, Rockville, MD 20850, USA				Genbank
JX423387	Adenovirus B-7		Madupu,R., Halpin,R., Fedorova,N., Tsitrin,T., Stockwell,T., Amedeo,P., Appalla,L., Bishop,B., Edworthy,P., Gupta,N., Hoover,J., Katzel,D., Li,K., Schobel,S., Shrivastava,S., Thovarai,V., Wang,S., Dehghan,S., Singh,S., Liu,E.B., Seto,J., Jones,M.S., Kajon,A., Gray,G., Kowalski,R., Romanowski,E., Chodosh,J., Wentworth,D.E. and Seto,D.	Direct Submission	Submitted (20-JUL-2012) J. Craig Venter Institute, 9704 Medical Center Drive, Rockville, MD 20850, USA				Genbank
JX423388	Adenovirus B-7		Madupu,R., Halpin,R., Fedorova,N., Tsitrin,T., Stockwell,T., Amedeo,P., Appalla,L., Bishop,B., Edworthy,P., Gupta,N., Hoover,J., Katzel,D., Li,K., Schobel,S., Shrivastava,S., Thovarai,V., Wang,S., Dehghan,S., Singh,S., Liu,E.B., Seto,J., Jones,M.S., Kajon,A., Gray,G., Kowalski,R., Romanowski,E., Chodosh,J., Wentworth,D.E. and Seto,D.	Direct Submission	Submitted (20-JUL-2012) J. Craig Venter Institute, 9704 Medical Center Drive, Rockville, MD 20850, USA				Genbank
JF800905	Adenovirus B-7		Tang,L., An,J., Yu,P. and Xu,W.	Complete genome sequence of human adenovirus type 7 associated with fatal infant pneumonia	Genome Announc 1 (1), E00182-12 (2013)				Genbank
JN860677	Adenovirus B-7		Dehghan,S., Liu,E.B., Seto,J., Torres,S., Hudson,N.R., Kajon,A., Metzgar,D., Dyer,D.W., Chodosh,J., Jones,M.S. and Seto,D.	Genomics and bioinformatics of human adenovirus type 7d2	Unpublished				Genbank
HQ659699	Adenovirus B-7		Su,X., Tian,X., Zhang,Q., Li,H., Li,X., Sheng,H., Wang,Y., Wu,H. and Zhou,R.	Complete genome analysis of a novel E3-partial-deleted human adenovirus type 7 strain isolated in Southern China	Virol. J. 8, 91 (2011)				Genbank
GQ478341	Adenovirus B-7		Tian,X., Su,X., Li,H., Li,X., Zhou,Z., Liu,W. and Zhou,R.	Construction and characterization of human adenovirus serotype 3 packaged by serotype 7 hexon	Virus Res. 160 (1-2), 214-220 (2011)				Genbank
AY601634	Adenovirus B-7		Lin,B., Wang,Z., Vora,G.J., Thornton,J.A., Schnur,J.M., Thach,D.C., Blaney,K.M., Ligler,A.G., Malanoski,A.P., Santiago,J., Walter,E.A., Agan,B.K., Metzgar,D., Seto,D., Daum,L.T., Kruzelock,R., Rowley,R.K., Hanson,E.H., Tibbetts,C. and Stenger,D.A.	Broad-spectrum respiratory tract pathogen identification using resequencing DNA microarrays	Genome Res. 16 (4), 527-535 (2006)				Genbank
AY594256	Adenovirus B-7		Purkayastha,A., Su,J., McGraw,J., Ditty,S.E., Hadfield,T.L., Seto,J., Russell,K.L., Tibbetts,C. and Seto,D.	Genomic and bioinformatics analyses of HAdV-4vac and HAdV-7vac, two human adenovirus (HAdV) strains that constituted original prophylaxis against HAdV-related acute respiratory disease, a reemerging epidemic disease	J. Clin. Microbiol. 43 (7), 3083-3094 (2005)				Genbank
AY594255	Adenovirus B-7		Purkayastha,A., Su,J., Carlisle,S., Tibbetts,C. and Seto,D.	Genomic and bioinformatics analysis of HAdV-7, a human adenovirus of species B1 that causes acute respiratory disease: implications for vector development in human gene therapy	Virology 332 (1), 114-129 (2005)				Genbank
AC_000018	Adenovirus B-7		Kovacs,G.M., Davison,A.J., Zakhartchouk,A.N. and Harrach,B.	Analysis of the first complete genome sequence of an Old World monkey adenovirus reveals a lineage distinct from the six human adenovirus species	J. Gen. Virol. 85 (PT 10), 2799-2807 (2004)				Genbank
AY495969	Adenovirus B-7		Jiang,X., Wang,J. and Huang,T.	Direct Submission	Submitted (05-DEC-2003) Diarrhea Viruses, Viral Disease Control and Prevention, 100 Ying Xin Jie, Xuan Wu Qu, Beijing 100052, China				Genbank
EF457905	Dengue (denv1)	P72_1244	Vasilakis et al	Evolutionary Processes among Sylvatic Dengue Type 2 Viruses	J. Virol. 81 (17), 9591-9595 (2007)				Genbank
MG877557	Dengue (denv1)	Gabon2012	Fontaine et al	Epidemiological significance of dengue virus genetic variation in mosquito infection dynamics	PLoS Pathog. 14 (7), e1007187 (2018)				Genbank
KF864667	Dengue (denv1)	Zj/yw01	Chen et al	Report of isolation of Dengue virus type 1 from serum of patients with imported dengue in Yiwu Zhejing province	Unpublished				Genbank
KF184975	Dengue (denv1)	Angola_2013	Sessions et al	Exploring the origin and potential for spread of the 2013 dengue outbreak in Luanda, Angola	Glob Health Action 6, 21822 (2013)				Genbank
JQ922546	Dengue (denv1)	DENV_1/IND/715393/1971	Jayashri et al	Evolutionary Dynamics of Dengue Virus in India	Unpublished				Genbank
AY713473	Dengue (denv1)	D1Myanmar40553/71	Thu et al	Genome analysis of Dengue 1 strains from humans and mosquitoes in Myanmar	Unpublished				Genbank
AY722801	Dengue (denv1)	D1Myanmar40568/76	Thu et al	Genome analysis of Dengue 1 strains from humans and mosquitoes in Myanmar	Unpublished				Genbank
AY722802	Dengue (denv1)	D1Myanmar23819/96	Thu et al	Genome analysis of Dengue 1 strains from humans and mosquitoes in Myanmar	Unpublished				Genbank
AY722803	Dengue (denv1)	D1Myanmar32514/98	Thu et al	Genome analysis of Dengue 1 strains from humans and mosquitoes in Myanmar	Unpublished				Genbank
AY732476	Dengue (denv1)	ThD1_0442_80	Zhang et al	Clade replacements in dengue virus serotypes 1 and 3 are associated with changing serotype prevalence	J. Virol. 79 (24), 15123-15130 (2005)				Genbank
AY732474	Dengue (denv1)	ThD1_0673_80	Zhang et al	Clade replacements in dengue virus serotypes 1 and 3 are associated with changing serotype prevalence	J. Virol. 79 (24), 15123-15130 (2005)				Genbank
JQ922545	Dengue (denv1)	DENV_1/IND/826883/1982	Jayashri et al	Evolutionary Dynamics of Dengue Virus in India	Unpublished				Genbank
KP406801	Dengue (denv1)	DenKor_01	?						Genbank
KX618706	Dengue (denv1)	V3083	?						Genbank
KX618705	Dengue (denv1)	UOH_21749	Vaddadi et al	Molecular characterization of Dengue virus strains in southern India	Unpublished				Genbank
KJ806950	Dengue (denv1)	SG_EHI_D1/50903Y13	Ng et al	2013 Dengue Outbreaks in Singapore and Malaysia Caused by Different Viral Strains	Am. J. Trop. Med. Hyg. (2015) In press				Genbank
MG721063	Dengue (denv1)	R1_J10	Pattabiraman et al	Genomes of dengue viruses circulating in south India	Unpublished				Genbank
MF033197	Dengue (denv1)	V11887	Koo et al	Highly Selective Transmission Success of Dengue Virus Type 1 Lineages in a Dynamic Virus Population: An Evolutionary and Fitness Perspective	iScience 6, 38-51 (2018)				Genbank
DQ285562	Dengue (denv1)	Comoros_04329/93	Schuffenecker et al	Dengue fever, Reunion and the Seychelles islands, 2003-2004	Unpublished				Genbank
JN544409	Dengue (denv1)	SG_EHI_D1/09106Y11	Lo et al	Envelope gene sequences of Dengue viruses in Singapore	Unpublished				Genbank
JQ922548	Dengue (denv1)	DENV_1/IND/55290/2005	Jayashri et al	Evolutionary Dynamics of Dengue Virus in India	Unpublished				Genbank
EU179860	Dengue (denv1)	DS06_210505	Osman et al	Genetic characterization of dengue virus type 1 isolated in Brunei in 2005-2006	J. Gen. Virol. 90 (PT 3), 678-686 (2009)				Genbank
JN903579	Dengue (denv1)	RGCB419	Anoop et al	Complete genome sequencing and evolutionary analysis of dengue virus serotype 1 isolates from an outbreak in Kerala, South India	Virus Genes 45 (1), 1-13 (2012)				Genbank
JN903580	Dengue (denv1)	RGCB585	Anoop et al	Complete genome sequencing and evolutionary analysis of dengue virus serotype 1 isolates from an outbreak in Kerala, South India	Virus Genes 45 (1), 1-13 (2012)				Genbank
JN903581	Dengue (denv1)	RGCB592	Anoop et al	Complete genome sequencing and evolutionary analysis of dengue virus serotype 1 isolates from an outbreak in Kerala, South India	Virus Genes 45 (1), 1-13 (2012)				Genbank
MF033253	Dengue (denv1)	V19492	Koo et al	Highly Selective Transmission Success of Dengue Virus Type 1 Lineages in a Dynamic Virus Population: An Evolutionary and Fitness Perspective	iScience 6, 38-51 (2018)				Genbank
MF033237	Dengue (denv1)	V22125	Koo et al	Highly Selective Transmission Success of Dengue Virus Type 1 Lineages in a Dynamic Virus Population: An Evolutionary and Fitness Perspective	iScience 6, 38-51 (2018)				Genbank
MF033212	Dengue (denv1)	V50458	Koo et al	Highly Selective Transmission Success of Dengue Virus Type 1 Lineages in a Dynamic Virus Population: An Evolutionary and Fitness Perspective	iScience 6, 38-51 (2018)				Genbank
MF033261	Dengue (denv1)	V51870	Koo et al	Highly Selective Transmission Success of Dengue Virus Type 1 Lineages in a Dynamic Virus Population: An Evolutionary and Fitness Perspective	iScience 6, 38-51 (2018)				Genbank
MF033256	Dengue (denv1)	V31460	Koo et al	Highly Selective Transmission Success of Dengue Virus Type 1 Lineages in a Dynamic Virus Population: An Evolutionary and Fitness Perspective	iScience 6, 38-51 (2018)				Genbank
MF033226	Dengue (denv1)	V38661	Koo et al	Highly Selective Transmission Success of Dengue Virus Type 1 Lineages in a Dynamic Virus Population: An Evolutionary and Fitness Perspective	iScience 6, 38-51 (2018)				Genbank
MG721060	Dengue (denv1)	R1_J47	Pattabiraman et al	Genomes of dengue viruses circulating in south India	Unpublished				Genbank
JQ692085	Dengue (denv1)	RR121	Dash et al	Direct Submission	Submitted (21-FEB-2012) Virology Division, Defence Research & Development Establishment, Jhansi Road, Gwalior, MP 474002, India				Genbank
KF289072	Dengue (denv1)	RR107	Neeraja et al	Investigation of acute dengue infection in southern India employing dengue NS1 specific serological and molecular assays	Int J Recent Sci Res 4 (12), 2001-2008 (2013)				Genbank
KU509255	Dengue (denv1)	DENV1_16687	?						Genbank
MH822959	Dengue (denv1)	T28_S69	Kar et al	Isolation and molecular characterization of Dengue virus clinical isolates from pediatric patients in New Delhi	Int. J. Infect. Dis. (2018) In press				Genbank
MH822958	Dengue (denv1)	T24_S68	Kar et al	Isolation and molecular characterization of Dengue virus clinical isolates from pediatric patients in New Delhi	Int. J. Infect. Dis. (2018) In press				Genbank
MF033204	Dengue (denv1)	V44692	Koo et al	Highly Selective Transmission Success of Dengue Virus Type 1 Lineages in a Dynamic Virus Population: An Evolutionary and Fitness Perspective	iScience 6, 38-51 (2018)				Genbank
KY672944	Dengue (denv1)	DENV_1/China/YN/YNH22_2013_	Hu et al	Molecular characteristics of the full-length genome of dengue serotype 1 virus strains isolated from dengue fever cases in Sino-Myanmar border region in Yunnan province, China	Unpublished				Genbank
JF960211	Dengue (denv1)	SG_EHI_D1/0091Y09	Lee et al	Dengue virus surveillance in Singapore reveals high viral diversity through multiple introductions and in situ evolution	Infect. Genet. Evol. 12 (1), 77-85 (2012)				Genbank
JN544407	Dengue (denv1)	SG_EHI_D1/15834Y11	Lo et al	Envelope gene sequences of Dengue viruses in Singapore	Unpublished				Genbank
KR779783	Dengue (denv1)	SG_EHI_D1/44614Y11	Hapuarachchi et al	DENV diversity in Singapore	Unpublished				Genbank
MF033198	Dengue (denv1)	V18806	Koo et al	Highly Selective Transmission Success of Dengue Virus Type 1 Lineages in a Dynamic Virus Population: An Evolutionary and Fitness Perspective	iScience 6, 38-51 (2018)				Genbank
KX380796	Dengue (denv1)	D1/SG/CT1/2012	?						Genbank
MG097875	Dengue (denv1)	SG_EHI_D1/18640Y12	Koo et al	Transmission success of dengue virus is highly selective despite repeated introduction of different viral strains with similar evolutionary rate	Unpublished				Genbank
MF033200	Dengue (denv1)	V29368	Koo et al	Highly Selective Transmission Success of Dengue Virus Type 1 Lineages in a Dynamic Virus Population: An Evolutionary and Fitness Perspective	iScience 6, 38-51 (2018)				Genbank
JQ917404	Dengue (denv1)	RR57	Dash et al	Direct Submission	Submitted (10-APR-2012) Virology Division, Defence Research & Development Establishment, Jhansi Road, Gwalior, MP 474002, India				Genbank
MF033243	Dengue (denv1)	V3720	Koo et al	Highly Selective Transmission Success of Dengue Virus Type 1 Lineages in a Dynamic Virus Population: An Evolutionary and Fitness Perspective	iScience 6, 38-51 (2018)				Genbank
MF033255	Dengue (denv1)	V31808	Koo et al	Highly Selective Transmission Success of Dengue Virus Type 1 Lineages in a Dynamic Virus Population: An Evolutionary and Fitness Perspective	iScience 6, 38-51 (2018)				Genbank
KU666943	Dengue (denv1)	TM242	?						Genbank
KX452066	Dengue (denv1)	TM301	?						Genbank
MF033205	Dengue (denv1)	V49862	Koo et al	Highly Selective Transmission Success of Dengue Virus Type 1 Lineages in a Dynamic Virus Population: An Evolutionary and Fitness Perspective	iScience 6, 38-51 (2018)				Genbank
KM403585	Dengue (denv1)	SGEHI_D1_14150Y13	Hapuarachchi et al	Intra-epidemic evolutionary dynamics of a Dengue virus type 1 population reveal mutant spectra that correlate with disease transmission	Sci Rep 6, 22592 (2016)				Genbank
KM403584	Dengue (denv1)	SGEHI_D1_05722Y13	Hapuarachchi et al	Intra-epidemic evolutionary dynamics of a Dengue virus type 1 population reveal mutant spectra that correlate with disease transmission	Sci Rep 6, 22592 (2016)				Genbank
KX380799	Dengue (denv1)	D1/SG/CT11/2012	?						Genbank
KM403596	Dengue (denv1)	SGEHI_D1_23469Y13	Hapuarachchi et al	Intra-epidemic evolutionary dynamics of a Dengue virus type 1 population reveal mutant spectra that correlate with disease transmission	Sci Rep 6, 22592 (2016)				Genbank
KM403581	Dengue (denv1)	SGEHI_D1_19711Y13	Hapuarachchi et al	Intra-epidemic evolutionary dynamics of a Dengue virus type 1 population reveal mutant spectra that correlate with disease transmission	Sci Rep 6, 22592 (2016)				Genbank
KX380801	Dengue (denv1)	D1/SG/CT17/2012	Sung et al	Extended evaluation of virological, immunological and pharmacokinetic endpoints of CELADEN: a randomized, placebo-controlled trial of celgosivir in dengue fever patients	PLoS Negl Trop Dis (2016)				Genbank
KX380802	Dengue (denv1)	D1/SG/CT25/2012	Sung et al	Extended evaluation of virological, immunological and pharmacokinetic endpoints of CELADEN: a randomized, placebo-controlled trial of celgosivir in dengue fever patients	PLoS Negl Trop Dis (2016)				Genbank
KX380800	Dengue (denv1)	D1/SG/CT16/2012	Sung et al	Extended evaluation of virological, immunological and pharmacokinetic endpoints of CELADEN: a randomized, placebo-controlled trial of celgosivir in dengue fever patients	PLoS Negl Trop Dis (2016)				Genbank
KM403575	Dengue (denv1)	SGEHI_D1_44259Y12	Hapuarachchi et al	Intra-epidemic evolutionary dynamics of a Dengue virus type 1 population reveal mutant spectra that correlate with disease transmission	Sci Rep 6, 22592 (2016)				Genbank
KM403614	Dengue (denv1)	SGEHI_D1_23537Y13	Hapuarachchi et al	Intra-epidemic evolutionary dynamics of a Dengue virus type 1 population reveal mutant spectra that correlate with disease transmission	Sci Rep 6, 22592 (2016)				Genbank
KM403594	Dengue (denv1)	SGEHI_D1_41081Y13	Hapuarachchi et al	Intra-epidemic evolutionary dynamics of a Dengue virus type 1 population reveal mutant spectra that correlate with disease transmission	Sci Rep 6, 22592 (2016)				Genbank
KM403592	Dengue (denv1)	SGEHI_D1_10152Y13	Hapuarachchi et al	Intra-epidemic evolutionary dynamics of a Dengue virus type 1 population reveal mutant spectra that correlate with disease transmission	Sci Rep 6, 22592 (2016)				Genbank
KM403578	Dengue (denv1)	SGEHI_D1_05022Y13	Hapuarachchi et al	Intra-epidemic evolutionary dynamics of a Dengue virus type 1 population reveal mutant spectra that correlate with disease transmission	Sci Rep 6, 22592 (2016)				Genbank
KM403587	Dengue (denv1)	SGEHI_D1_09119Y13	Hapuarachchi et al	Intra-epidemic evolutionary dynamics of a Dengue virus type 1 population reveal mutant spectra that correlate with disease transmission	Sci Rep 6, 22592 (2016)				Genbank
KM403599	Dengue (denv1)	SGEHI_D1_15005Y13	Hapuarachchi et al	Intra-epidemic evolutionary dynamics of a Dengue virus type 1 population reveal mutant spectra that correlate with disease transmission	Sci Rep 6, 22592 (2016)				Genbank
KM403580	Dengue (denv1)	SGEHI_D1_07074Y13	Hapuarachchi et al	Intra-epidemic evolutionary dynamics of a Dengue virus type 1 population reveal mutant spectra that correlate with disease transmission	Sci Rep 6, 22592 (2016)				Genbank
KM403619	Dengue (denv1)	SGEHI_D1_23018Y13	Hapuarachchi et al	Intra-epidemic evolutionary dynamics of a Dengue virus type 1 population reveal mutant spectra that correlate with disease transmission	Sci Rep 6, 22592 (2016)				Genbank
KM403618	Dengue (denv1)	SGEHI_D1_10689Y13	Hapuarachchi et al	Intra-epidemic evolutionary dynamics of a Dengue virus type 1 population reveal mutant spectra that correlate with disease transmission	Sci Rep 6, 22592 (2016)				Genbank
KM403608	Dengue (denv1)	SGEHI_D1_19725Y13	Hapuarachchi et al	Intra-epidemic evolutionary dynamics of a Dengue virus type 1 population reveal mutant spectra that correlate with disease transmission	Sci Rep 6, 22592 (2016)				Genbank
KM403609	Dengue (denv1)	SGEHI_D1_21469Y13	Hapuarachchi et al	Intra-epidemic evolutionary dynamics of a Dengue virus type 1 population reveal mutant spectra that correlate with disease transmission	Sci Rep 6, 22592 (2016)				Genbank
KM403605	Dengue (denv1)	SGEHI_D1_16120Y13	Hapuarachchi et al	Intra-epidemic evolutionary dynamics of a Dengue virus type 1 population reveal mutant spectra that correlate with disease transmission	Sci Rep 6, 22592 (2016)				Genbank
KM403607	Dengue (denv1)	SGEHI_D1_18736Y13	Hapuarachchi et al	Intra-epidemic evolutionary dynamics of a Dengue virus type 1 population reveal mutant spectra that correlate with disease transmission	Sci Rep 6, 22592 (2016)				Genbank
KM403626	Dengue (denv1)	SGEHI_D1_50837Y13	Hapuarachchi et al	Intra-epidemic evolutionary dynamics of a Dengue virus type 1 population reveal mutant spectra that correlate with disease transmission	Sci Rep 6, 22592 (2016)				Genbank
KM403621	Dengue (denv1)	SGEHI_D1_40160Y13	Hapuarachchi et al	Intra-epidemic evolutionary dynamics of a Dengue virus type 1 population reveal mutant spectra that correlate with disease transmission	Sci Rep 6, 22592 (2016)				Genbank
KM403624	Dengue (denv1)	SGEHI_D1_46841Y13	Hapuarachchi et al	Intra-epidemic evolutionary dynamics of a Dengue virus type 1 population reveal mutant spectra that correlate with disease transmission	Sci Rep 6, 22592 (2016)				Genbank
KR024708	Dengue (denv1)	Wenzhou_1	Wang et al	Reemergence and Autochthonous Transmission of Dengue Virus, Eastern China, 2014	Emerging Infect. Dis. 21 (9), 1670-1673 (2015)				Genbank
KM403625	Dengue (denv1)	SGEHI_D1_50688Y13	?						Genbank
MF033229	Dengue (denv1)	V6038	Koo et al	Highly Selective Transmission Success of Dengue Virus Type 1 Lineages in a Dynamic Virus Population: An Evolutionary and Fitness Perspective	iScience 6, 38-51 (2018)				Genbank
MF033251	Dengue (denv1)	V13085	Koo et al	Highly Selective Transmission Success of Dengue Virus Type 1 Lineages in a Dynamic Virus Population: An Evolutionary and Fitness Perspective	iScience 6, 38-51 (2018)				Genbank
MF033227	Dengue (denv1)	V3329	Koo et al	Highly Selective Transmission Success of Dengue Virus Type 1 Lineages in a Dynamic Virus Population: An Evolutionary and Fitness Perspective	iScience 6, 38-51 (2018)				Genbank
KY921903	Dengue (denv1)	SG_EHI_D1/03329Y15	Hapuarachchi et al	Dengue virus diversity in Singapore	Unpublished				Genbank
MF033234	Dengue (denv1)	V5044	Koo et al	Highly Selective Transmission Success of Dengue Virus Type 1 Lineages in a Dynamic Virus Population: An Evolutionary and Fitness Perspective	iScience 6, 38-51 (2018)				Genbank
MF033242	Dengue (denv1)	V30014	Koo et al	Highly Selective Transmission Success of Dengue Virus Type 1 Lineages in a Dynamic Virus Population: An Evolutionary and Fitness Perspective	iScience 6, 38-51 (2018)				Genbank
MF033241	Dengue (denv1)	V52742	Koo et al	Highly Selective Transmission Success of Dengue Virus Type 1 Lineages in a Dynamic Virus Population: An Evolutionary and Fitness Perspective	iScience 6, 38-51 (2018)				Genbank
MF033238	Dengue (denv1)	V29793	Koo et al	Highly Selective Transmission Success of Dengue Virus Type 1 Lineages in a Dynamic Virus Population: An Evolutionary and Fitness Perspective	iScience 6, 38-51 (2018)				Genbank
MF033252	Dengue (denv1)	V15628	Koo et al	Highly Selective Transmission Success of Dengue Virus Type 1 Lineages in a Dynamic Virus Population: An Evolutionary and Fitness Perspective	iScience 6, 38-51 (2018)				Genbank
KM403635	Dengue (denv1)	SGEHI_D1_40115Y13	Hapuarachchi et al	Intra-epidemic evolutionary dynamics of a Dengue virus type 1 population reveal mutant spectra that correlate with disease transmission	Sci Rep 6, 22592 (2016)				Genbank
MF033213	Dengue (denv1)	V5538	Koo et al	Highly Selective Transmission Success of Dengue Virus Type 1 Lineages in a Dynamic Virus Population: An Evolutionary and Fitness Perspective	iScience 6, 38-51 (2018)				Genbank
KM403631	Dengue (denv1)	SGEHI_D1_50722Y13	Hapuarachchi et al	Intra-epidemic evolutionary dynamics of a Dengue virus type 1 population reveal mutant spectra that correlate with disease transmission	Sci Rep 6, 22592 (2016)				Genbank
KT187563	Dengue (denv1)	DENV1/CN/GZDF696/2014	Li et al	Direct Submission	Submitted (20-JUN-2015) Department of Microbiology, Zhongshan School of Medicine, Sun Yat-Sen University, Key Laboratory of Tropical Disease Control, Ministry of Education, W1334, Science & Technology Building, 74 Zhongshan Road Ii, Guangzhou, Guangdong 510080, China				Genbank
KX621249	Dengue (denv1)	GZ_4/M/GZ/2014/DEV1	?						Genbank
KT827375	Dengue (denv1)	GZ/31358/D1/2014	Bai et al	Direct Submission	Submitted (25-SEP-2015) Department of Virology & Immunology, Guangzhou Center for Diseases Control and Prevention, 1 Qide Road, Baiyun District, Guangzhou, Guangdong 510440, China				Genbank
KT187560	Dengue (denv1)	DENV1/CN/GZDF874/2014	Zhan et al	Direct Submission	Submitted (17-JUN-2015) Department of Microbiology, Zhongshan School of Medicine, Sun Yat-Sen University, Key Laboratory of Tropical Disease Control, Ministry of Education, W1334, Science & Technology Building, 74 Zhongshan Road Ii, Guangzhou, Guangdong 510080, China				Genbank
MH271405	Dengue (denv1)	DV1D/China/GDfs/14264/2014	Zou et al	Virulence difference of five type I dengue viruses and the intrinsic molecular mechanism	PLoS Negl Trop Dis 13 (3), e0007202 (2019)				Genbank
KX459389	Dengue (denv1)	GZ8_44/S/Tianhe/2014/DEV1	Zhao et al	Direct Submission	Submitted (29-JUN-2016) Institute of Infectious Disease, Guangzhou Eighth People's Hospital, 627 East Dongfeng Road, Guangzhou, Guangdong 231567, China				Genbank
MH271406	Dengue (denv1)	DV1E/China/GDgz/14243/2014	Zou et al	Virulence difference of five type I dengue viruses and the intrinsic molecular mechanism	PLoS Negl Trop Dis 13 (3), e0007202 (2019)				Genbank
KX459388	Dengue (denv1)	Gz_7/M/GZ/2014/DEV1	Zhao et al	Direct Submission	Submitted (29-JUN-2016) Institute of Infectious Disease, Guangzhou Eighth People's Hospital, 627 East Dongfeng Road, Guangzhou, Guangdong 231567, China				Genbank
KT827378	Dengue (denv1)	GZ/13986/D1/2015	?						Genbank
KX459392	Dengue (denv1)	GZ8_81/S/Panyu/2014/DEV1	?						Genbank
KR024707	Dengue (denv1)	Wuhan_3	Wang et al	Reemergence and Autochthonous Transmission of Dengue Virus, Eastern China, 2014	Emerging Infect. Dis. 21 (9), 1670-1673 (2015)				Genbank
KR024706	Dengue (denv1)	Wuhan_2	Wang et al	Reemergence and Autochthonous Transmission of Dengue Virus, Eastern China, 2014	Emerging Infect. Dis. 21 (9), 1670-1673 (2015)				Genbank
KR024705	Dengue (denv1)	Wuhan_1	Wang et al	Reemergence and Autochthonous Transmission of Dengue Virus, Eastern China, 2014	Emerging Infect. Dis. 21 (9), 1670-1673 (2015)				Genbank
KT827377	Dengue (denv1)	GZ/33206/D1/2014	Bai et al	Direct Submission	Submitted (25-SEP-2015) Department of Virology & Immunology, Guangzhou Center for Diseases Control and Prevention, 1 Qide Road, Baiyun District, Guangzhou, Guangdong 510440, China				Genbank
KP686070	Dengue (denv1)	ww2014	Du et al	Direct Submission	Submitted (21-JAN-2015) Institute for Infectious Disease Control and Prevention, Henan Provincial Centers for Disease Control and Prevention, 105 East Agricultural Road, Zheng Dong New District, Zhengzhou, Henan 450016, China				Genbank
KX225483	Dengue (denv1)	GZ8_2/S/Yuexiu/2014/DEV1	Zhao et al	Complete genome sequencing of dengue virus isolate in Guangzhou, China	Unpublished				Genbank
KX225487	Dengue (denv1)	GZ8_53/S/Liwan/2013/DEV1	?						Genbank
KX459390	Dengue (denv1)	GZ8_48/S/Yuexiu/2014/DEV1	?						Genbank
KT187561	Dengue (denv1)	DENV1/CN/GZDF876/2014	Zhan et al	Direct Submission	Submitted (17-JUN-2015) Department of Microbiology, Zhongshan School of Medicine, Sun Yat-Sen University, Key Laboratory of Tropical Disease Control, Ministry of Education, W1334, Science & Technology Building, 74 Zhongshan Road Ii, Guangzhou, Guangdong 510080, China				Genbank
KT187559	Dengue (denv1)	DENV1/CN/GZDF780/2014	Li et al	Direct Submission	Submitted (17-JUN-2015) Department of Microbiology, Zhongshan School of Medicine, Sun Yat-Sen University, Key Laboratory of Tropical Disease Control, Ministry of Education, W1334, Science & Technology Building, 74 Zhongshan Road Ii, Guangzhou, Guangdong 510080, China				Genbank
KX225484	Dengue (denv1)	GZ8_9/S/Yuexiu/2014/DEV1	?						Genbank
KF289073	Dengue (denv1)	P23086	Dash et al	Direct Submission	Submitted (24-JUN-2013) Virology Division, Defence Research & Development Establishment, Jhansi Road, Gwalior, MP 474002, India				Genbank
JQ922544	Dengue (denv1)	DENV_1/IND/631288/1963	Jayashri et al	Evolutionary Dynamics of Dengue Virus in India	Unpublished				Genbank
DQ285559	Dengue (denv1)	Reunion_191/04	Schuffenecker et al	Dengue fever, Reunion and the Seychelles islands, 2003-2004	Unpublished				Genbank
JN903578	Dengue (denv1)	RGCB294	Anoop et al	Complete genome sequencing and evolutionary analysis of dengue virus serotype 1 isolates from an outbreak in Kerala, South India	Virus Genes 45 (1), 1-13 (2012)				Genbank
GQ868601	Dengue (denv1)	DENV_1/VG/BID_V2937/1985	?						Genbank
FJ850075	Dengue (denv1)	DENV_1/BR/BID_V2381/2002	Henn et al	Direct Submission	Submitted (20-MAR-2009) Broad Institute of MIT and Harvard, 320 Charles Street, Cambridge, MA 02141, USA				Genbank
FJ850070	Dengue (denv1)	DENV_1/BR/BID_V2374/2000	Henn et al	Direct Submission	Submitted (20-MAR-2009) Broad Institute of MIT and Harvard, 320 Charles Street, Cambridge, MA 02141, USA				Genbank
FJ850081	Dengue (denv1)	DENV_1/BR/BID_V2389/2004	Henn et al	Direct Submission	Submitted (20-MAR-2009) Broad Institute of MIT and Harvard, 320 Charles Street, Cambridge, MA 02141, USA				Genbank
FJ850077	Dengue (denv1)	DENV_1/BR/BID_V2384/2003	Henn et al	Direct Submission	Submitted (20-MAR-2009) Broad Institute of MIT and Harvard, 320 Charles Street, Cambridge, MA 02141, USA				Genbank
FJ850084	Dengue (denv1)	DENV_1/BR/BID_V2392/2005	Henn et al	Direct Submission	Submitted (20-MAR-2009) Broad Institute of MIT and Harvard, 320 Charles Street, Cambridge, MA 02141, USA				Genbank
FJ850090	Dengue (denv1)	DENV_1/BR/BID_V2398/2007	Henn et al	Direct Submission	Submitted (20-MAR-2009) Broad Institute of MIT and Harvard, 320 Charles Street, Cambridge, MA 02141, USA				Genbank
FJ850071	Dengue (denv1)	DENV_1/BR/BID_V2375/2000	Henn et al	Direct Submission	Submitted (20-MAR-2009) Broad Institute of MIT and Harvard, 320 Charles Street, Cambridge, MA 02141, USA				Genbank
FJ850087	Dengue (denv1)	DENV_1/BR/BID_V2395/2006	Henn et al	Direct Submission	Submitted (20-MAR-2009) Broad Institute of MIT and Harvard, 320 Charles Street, Cambridge, MA 02141, USA				Genbank
KC692513	Dengue (denv1)	HNRG27213	Tittarelli et al	Dengue virus 1 in Buenos Aires from 1999 to 2010: towards local spread	PLoS ONE 9 (10), E111017 (2014)				Genbank
GU131863	Dengue (denv1)	DENV_1/BR/BID_V3490/2008	Henn et al	Direct Submission	Submitted (22-OCT-2009) Broad Institute of MIT and Harvard, 320 Charles Street, Cambridge, MA 02141, USA				Genbank
KC692511	Dengue (denv1)	HNRG24827	Tittarelli et al	Dengue virus 1 in Buenos Aires from 1999 to 2010: towards local spread	PLoS ONE 9 (10), E111017 (2014)				Genbank
JX669464	Dengue (denv1)	13671/BR_PE/10	Silva et al	Molecular characterization of dengue virus circulating in Pernambuco - Brazil: epidemiological implications	Unpublished				Genbank
KP188539	Dengue (denv1)	DENV1_BR/SJRP/17/2010	Vedovello et al	Molecular Surveillance of Dengue virus (serotypes 1 to 4) and its several genotypes in a medium size city of southeastern Brazil, during nine epidemics years (2006 to 2014)	Unpublished				Genbank
JX669465	Dengue (denv1)	13861/BR_PE/10	Silva et al	Molecular characterization of dengue virus circulating in Pernambuco - Brazil: epidemiological implications	Unpublished				Genbank
JX669461	Dengue (denv1)	9808/BR_PE/10	Silva et al	Molecular characterization of dengue virus circulating in Pernambuco - Brazil: epidemiological implications	Unpublished				Genbank
KP188548	Dengue (denv1)	BR/SJRP/885/2013	Vedovello et al	Molecular Surveillance of Dengue virus (serotypes 1 to 4) and its several genotypes in a medium size city of southeastern Brazil, during nine epidemics years (2006 to 2014)	Unpublished				Genbank
KP188567	Dengue (denv1)	BR/SJRP/1107/2013	Vedovello et al	Molecular Surveillance of Dengue virus (serotypes 1 to 4) and its several genotypes in a medium size city of southeastern Brazil, during nine epidemics years (2006 to 2014)	Unpublished				Genbank
KP188546	Dengue (denv1)	DENV1_BR/SJRP/778/2013	Vedovello et al	Molecular Surveillance of Dengue virus (serotypes 1 to 4) and its several genotypes in a medium size city of southeastern Brazil, during nine epidemics years (2006 to 2014)	Unpublished				Genbank
KP188547	Dengue (denv1)	DENV1_BR/SJRP/807/2013	Vedovello et al	Molecular Surveillance of Dengue virus (serotypes 1 to 4) and its several genotypes in a medium size city of southeastern Brazil, during nine epidemics years (2006 to 2014)	Unpublished				Genbank
KF672759	Dengue (denv1)	242/2010/BR/RJ/2010	Nogueira et al	Twenty-five years of DENV-1 in Brazil: virological and molecular surveillance of strains isolated between 1986 and 2011	Unpublished				Genbank
KP188544	Dengue (denv1)	DENV1_BR/SJRP/509/2012	Vedovello et al	Molecular Surveillance of Dengue virus (serotypes 1 to 4) and its several genotypes in a medium size city of southeastern Brazil, during nine epidemics years (2006 to 2014)	Unpublished				Genbank
KP188543	Dengue (denv1)	DENV1_BR/SJRP/484/2012	Vedovello et al	Molecular Surveillance of Dengue virus (serotypes 1 to 4) and its several genotypes in a medium size city of southeastern Brazil, during nine epidemics years (2006 to 2014)	Unpublished				Genbank
KP188568	Dengue (denv1)	BR/SJRP/2271/2014	Vedovello et al	Molecular Surveillance of Dengue virus (serotypes 1 to 4) and its several genotypes in a medium size city of southeastern Brazil, during nine epidemics years (2006 to 2014)	Unpublished				Genbank
KP188545	Dengue (denv1)	BR/SJRP/709/2013	Vedovello et al	Molecular Surveillance of Dengue virus (serotypes 1 to 4) and its several genotypes in a medium size city of southeastern Brazil, during nine epidemics years (2006 to 2014)	Unpublished				Genbank
JN819417	Dengue (denv1)	DENV_1/SV/BID_V2938/1993	Henn et al	Direct Submission	Submitted (05-OCT-2011) Broad Institute of MIT and Harvard, 320 Charles Street, Cambridge, MA 02141, USA				Genbank
FJ410188	Dengue (denv1)	DENV_1/US/BID_V2139/1996	Henn et al	Direct Submission	Submitted (22-OCT-2008) Broad Institute of MIT and Harvard, 320 Charles Street, Cambridge, MA 02141, USA				Genbank
FJ478457	Dengue (denv1)	DENV_1/US/BID_V2138/1996	Henn et al	Direct Submission	Submitted (18-NOV-2008) Broad Institute of MIT and Harvard, 320 Charles Street, Cambridge, MA 02141, USA				Genbank
FJ410186	Dengue (denv1)	DENV_1/US/BID_V2136/1992	Henn et al	Direct Submission	Submitted (22-OCT-2008) Broad Institute of MIT and Harvard, 320 Charles Street, Cambridge, MA 02141, USA				Genbank
FJ205874	Dengue (denv1)	DENV_1/US/BID_V1743/1995	Henn et al	Direct Submission	Submitted (10-SEP-2008) Broad Institute of MIT and Harvard, 320 Charles Street, Cambridge, MA 02141, USA				Genbank
FJ562105	Dengue (denv1)	DENV_1/US/BID_V2096/1993	Henn et al	Direct Submission	Submitted (16-DEC-2008) Broad Institute of MIT and Harvard, 320 Charles Street, Cambridge, MA 02141, USA				Genbank
FJ547086	Dengue (denv1)	DENV_1/US/BID_V2130/1995	Henn et al	Direct Submission	Submitted (01-DEC-2008) Broad Institute of MIT and Harvard, 320 Charles Street, Cambridge, MA 02141, USA				Genbank
FJ547087	Dengue (denv1)	DENV_1/US/BID_V2135/1992	Henn et al	Direct Submission	Submitted (01-DEC-2008) Broad Institute of MIT and Harvard, 320 Charles Street, Cambridge, MA 02141, USA				Genbank
FJ562106	Dengue (denv1)	DENV_1/US/BID_V2097/1986	Henn et al	Direct Submission	Submitted (16-DEC-2008) Broad Institute of MIT and Harvard, 320 Charles Street, Cambridge, MA 02141, USA				Genbank
FJ410184	Dengue (denv1)	DENV_1/US/BID_V2133/1993	Henn et al	Direct Submission	Submitted (22-OCT-2008) Broad Institute of MIT and Harvard, 320 Charles Street, Cambridge, MA 02141, USA				Genbank
FJ205875	Dengue (denv1)	DENV_1/US/BID_V1744/1995	Henn et al	Direct Submission	Submitted (10-SEP-2008) Broad Institute of MIT and Harvard, 320 Charles Street, Cambridge, MA 02141, USA				Genbank
FJ410183	Dengue (denv1)	DENV_1/US/BID_V2132/1993	Henn et al	Direct Submission	Submitted (22-OCT-2008) Broad Institute of MIT and Harvard, 320 Charles Street, Cambridge, MA 02141, USA				Genbank
EU482567	Dengue (denv1)	DENV_1/US/BID_V1162/1998	Henn et al	Direct Submission	Submitted (11-FEB-2008) Broad Institute of MIT and Harvard, 320 Charles Street, Cambridge, MA 02141, USA				Genbank
KF955438	Dengue (denv1)	DENV_1/PR/BID_V1053/1998	Zody et al	Direct Submission	Submitted (03-DEC-2013) Broad Institute of MIT & Harvard, 7 Cambridge Center, Cambridge, MA 02142, USA				Genbank
FJ410185	Dengue (denv1)	DENV_1/US/BID_V2134/1993	Henn et al	Direct Submission	Submitted (22-OCT-2008) Broad Institute of MIT and Harvard, 320 Charles Street, Cambridge, MA 02141, USA				Genbank
FJ410190	Dengue (denv1)	DENV_1/US/BID_V2143/1987	Henn et al	Direct Submission	Submitted (22-OCT-2008) Broad Institute of MIT and Harvard, 320 Charles Street, Cambridge, MA 02141, USA				Genbank
KF955439	Dengue (denv1)	DENV_1/PR/BID_V1056/1995	Zody et al	Direct Submission	Submitted (03-DEC-2013) Broad Institute of MIT & Harvard, 7 Cambridge Center, Cambridge, MA 02142, USA				Genbank
FJ410181	Dengue (denv1)	DENV_1/US/BID_V2129/1995	Henn et al	Direct Submission	Submitted (22-OCT-2008) Broad Institute of MIT and Harvard, 320 Charles Street, Cambridge, MA 02141, USA				Genbank
FJ410175	Dengue (denv1)	DENV_1/US/BID_V2095/1994	Henn et al	Direct Submission	Submitted (22-OCT-2008) Broad Institute of MIT and Harvard, 320 Charles Street, Cambridge, MA 02141, USA				Genbank
FJ410180	Dengue (denv1)	DENV_1/US/BID_V2128/1995	Henn et al	Direct Submission	Submitted (22-OCT-2008) Broad Institute of MIT and Harvard, 320 Charles Street, Cambridge, MA 02141, USA				Genbank
FJ410182	Dengue (denv1)	DENV_1/US/BID_V2131/1996	Henn et al	Direct Submission	Submitted (22-OCT-2008) Broad Institute of MIT and Harvard, 320 Charles Street, Cambridge, MA 02141, USA				Genbank
FJ410174	Dengue (denv1)	DENV_1/US/BID_V2094/1995	Henn et al	Direct Submission	Submitted (22-OCT-2008) Broad Institute of MIT and Harvard, 320 Charles Street, Cambridge, MA 02141, USA				Genbank
FJ410189	Dengue (denv1)	DENV_1/US/BID_V2140/1996	Henn et al	Direct Submission	Submitted (22-OCT-2008) Broad Institute of MIT and Harvard, 320 Charles Street, Cambridge, MA 02141, USA				Genbank
FJ478458	Dengue (denv1)	DENV_1/US/BID_V2142/1987	Henn et al	Direct Submission	Submitted (18-NOV-2008) Broad Institute of MIT and Harvard, 320 Charles Street, Cambridge, MA 02141, USA				Genbank
FJ410179	Dengue (denv1)	DENV_1/US/BID_V2127/1994	Henn et al	Direct Submission	Submitted (22-OCT-2008) Broad Institute of MIT and Harvard, 320 Charles Street, Cambridge, MA 02141, USA				Genbank
FJ390379	Dengue (denv1)	DENV_1/US/BID_V1741/1998	Henn et al	Direct Submission	Submitted (14-OCT-2008) Broad Institute of MIT and Harvard, 320 Charles Street, Cambridge, MA 02141, USA				Genbank
FJ410187	Dengue (denv1)	DENV_1/US/BID_V2137/1992	Henn et al	Direct Submission	Submitted (22-OCT-2008) Broad Institute of MIT and Harvard, 320 Charles Street, Cambridge, MA 02141, USA				Genbank
FJ390374	Dengue (denv1)	DENV_1/US/BID_V1734/1995	Henn et al	Direct Submission	Submitted (14-OCT-2008) Broad Institute of MIT and Harvard, 320 Charles Street, Cambridge, MA 02141, USA				Genbank
FJ205873	Dengue (denv1)	DENV_1/US/BID_V1740/1998	Henn et al	Direct Submission	Submitted (10-SEP-2008) Broad Institute of MIT and Harvard, 320 Charles Street, Cambridge, MA 02141, USA				Genbank
FJ390380	Dengue (denv1)	DENV_1/US/BID_V1742/1998	Henn et al	Direct Submission	Submitted (14-OCT-2008) Broad Institute of MIT and Harvard, 320 Charles Street, Cambridge, MA 02141, USA				Genbank
FJ410173	Dengue (denv1)	DENV_1/US/BID_V2093/1998	Henn et al	Direct Submission	Submitted (22-OCT-2008) Broad Institute of MIT and Harvard, 320 Charles Street, Cambridge, MA 02141, USA				Genbank
KF955437	Dengue (denv1)	DENV_1/PR/BID_V1051/1998	Zody et al	Direct Submission	Submitted (03-DEC-2013) Broad Institute of MIT & Harvard, 7 Cambridge Center, Cambridge, MA 02142, USA				Genbank
EU482592	Dengue (denv1)	DENV_1/US/BID_V853/1998	Henn et al	Direct Submission	Submitted (11-FEB-2008) Broad Institute of MIT and Harvard, 320 Charles Street, Cambridge, MA 02141, USA				Genbank
FJ390378	Dengue (denv1)	DENV_1/US/BID_V1738/1998	Henn et al	Direct Submission	Submitted (14-OCT-2008) Broad Institute of MIT and Harvard, 320 Charles Street, Cambridge, MA 02141, USA				Genbank
FJ205872	Dengue (denv1)	DENV_1/US/BID_V1739/1998	Henn et al	Direct Submission	Submitted (10-SEP-2008) Broad Institute of MIT and Harvard, 320 Charles Street, Cambridge, MA 02141, USA				Genbank
KF672762	Dengue (denv1)	38159/BR/RJ/1989	Nogueira et al	Twenty-five years of DENV-1 in Brazil: virological and molecular surveillance of strains isolated between 1986 and 2011	Unpublished				Genbank
KF672761	Dengue (denv1)	36034/BR/RJ/1988	Nogueira et al	Twenty-five years of DENV-1 in Brazil: virological and molecular surveillance of strains isolated between 1986 and 2011	Unpublished				Genbank
JX669469	Dengue (denv1)	41111/BR_PE/97	Silva et al	Molecular characterization of dengue virus circulating in Pernambuco - Brazil: epidemiological implications	Unpublished				Genbank
AB519681	Dengue (denv1)	SB_01057805_DF02_	Nagata et al	Comparative analysis of american dengue virus type 1 full genome sequences	Unpublished				Genbank
JX669468	Dengue (denv1)	40604/BR_PE/97	Silva et al	Molecular characterization of dengue virus circulating in Pernambuco - Brazil: epidemiological implications	Unpublished				Genbank
JX669467	Dengue (denv1)	21814/BR_PE/96	Silva et al	Molecular characterization of dengue virus circulating in Pernambuco - Brazil: epidemiological implications	Unpublished				Genbank
JX669472	Dengue (denv1)	70523/BR_PE/00	Silva et al	Molecular characterization of dengue virus circulating in Pernambuco - Brazil: epidemiological implications	Unpublished				Genbank
JX669473	Dengue (denv1)	74488/BR_PE/01	Silva et al	Molecular characterization of dengue virus circulating in Pernambuco - Brazil: epidemiological implications	Unpublished				Genbank
JX669474	Dengue (denv1)	75861/BR_PE/01	Silva et al	Molecular characterization of dengue virus circulating in Pernambuco - Brazil: epidemiological implications	Unpublished				Genbank
KF672764	Dengue (denv1)	68826/BR/RJ/2001	Nogueira et al	Twenty-five years of DENV-1 in Brazil: virological and molecular surveillance of strains isolated between 1986 and 2011	Unpublished				Genbank
JX669475	Dengue (denv1)	88463/BR_PE/02	Silva et al	Molecular characterization of dengue virus circulating in Pernambuco - Brazil: epidemiological implications	Unpublished				Genbank
JX669471	Dengue (denv1)	59049/BR_PE/99	Silva et al	Molecular characterization of dengue virus circulating in Pernambuco - Brazil: epidemiological implications	Unpublished				Genbank
JX669470	Dengue (denv1)	52082/BR_PE/98	Silva et al	Molecular characterization of dengue virus circulating in Pernambuco - Brazil: epidemiological implications	Unpublished				Genbank
KF672763	Dengue (denv1)	66694/BR/ES/2000	Nogueira et al	Twenty-five years of DENV-1 in Brazil: virological and molecular surveillance of strains isolated between 1986 and 2011	Unpublished				Genbank
FJ850073	Dengue (denv1)	DENV_1/BR/BID_V2378/2001	Henn et al	Direct Submission	Submitted (20-MAR-2009) Broad Institute of MIT and Harvard, 320 Charles Street, Cambridge, MA 02141, USA				Genbank
FJ639741	Dengue (denv1)	DENV_1/VE/BID_V2169/1998	Henn et al	Direct Submission	Submitted (15-JAN-2009) Broad Institute of MIT and Harvard, 320 Charles Street, Cambridge, MA 02141, USA				Genbank
GU056033	Dengue (denv1)	DENV_1/VE/BID_V3545/1998	Henn et al	Direct Submission	Submitted (30-SEP-2009) Broad Institute of MIT and Harvard, 320 Charles Street, Cambridge, MA 02141, USA				Genbank
GU131835	Dengue (denv1)	DENV_1/VE/BID_V3552/2004	Henn et al	Direct Submission	Submitted (22-OCT-2009) Broad Institute of MIT and Harvard, 320 Charles Street, Cambridge, MA 02141, USA				Genbank
FJ639743	Dengue (denv1)	DENV_1/VE/BID_V2171/1999	Henn et al	Direct Submission	Submitted (15-JAN-2009) Broad Institute of MIT and Harvard, 320 Charles Street, Cambridge, MA 02141, USA				Genbank
GQ868560	Dengue (denv1)	DENV_1/CO/BID_V3377/1998	?						Genbank
GQ868559	Dengue (denv1)	DENV_1/CO/BID_V3376/1998	?						Genbank
FJ639740	Dengue (denv1)	DENV_1/VE/BID_V2168/1998	Henn et al	Direct Submission	Submitted (15-JAN-2009) Broad Institute of MIT and Harvard, 320 Charles Street, Cambridge, MA 02141, USA				Genbank
FJ850104	Dengue (denv1)	DENV_1/VE/BID_V2469/2008	Henn et al	Direct Submission	Submitted (19-MAR-2009) Broad Institute of MIT and Harvard, 320 Charles Street, Cambridge, MA 02141, USA				Genbank
GU131837	Dengue (denv1)	DENV_1/VE/BID_V3558/2005	Henn et al	Direct Submission	Submitted (22-OCT-2009) Broad Institute of MIT and Harvard, 320 Charles Street, Cambridge, MA 02141, USA				Genbank
GU131834	Dengue (denv1)	DENV_1/VE/BID_V3550/2001	Henn et al	Direct Submission	Submitted (22-OCT-2009) Broad Institute of MIT and Harvard, 320 Charles Street, Cambridge, MA 02141, USA				Genbank
GU131948	Dengue (denv1)	DENV_1/CO/BID_V3379/2001	Henn et al	Direct Submission	Submitted (22-OCT-2009) Broad Institute of MIT and Harvard, 320 Charles Street, Cambridge, MA 02141, USA				Genbank
KJ189303	Dengue (denv1)	DENV_1/CO/BID_V7291/1998	Zody et al	Direct Submission	Submitted (22-JAN-2014) Broad Institute of MIT & Harvard, 7 Cambridge Center, Cambridge, MA 02142, USA				Genbank
GQ868568	Dengue (denv1)	DENV_1/CO/BID_V3388/2007	?						Genbank
GQ868567	Dengue (denv1)	DENV_1/CO/BID_V3387/2007	?						Genbank
KJ189304	Dengue (denv1)	DENV_1/CO/BID_V7292/2005	Zody et al	Direct Submission	Submitted (22-JAN-2014) Broad Institute of MIT & Harvard, 7 Cambridge Center, Cambridge, MA 02142, USA				Genbank
GQ868564	Dengue (denv1)	DENV_1/CO/BID_V3382/2006	?						Genbank
GQ868569	Dengue (denv1)	DENV_1/CO/BID_V3390/2007	Henn et al	Direct Submission	Submitted (03-SEP-2009) Broad Institute of MIT and Harvard, 320 Charles Street, Cambridge, MA 02141, USA				Genbank
GQ868566	Dengue (denv1)	DENV_1/CO/BID_V3386/2007	?						Genbank
GQ868563	Dengue (denv1)	DENV_1/CO/BID_V3381/2006	Henn et al	Direct Submission	Submitted (03-SEP-2009) Broad Institute of MIT and Harvard, 320 Charles Street, Cambridge, MA 02141, USA				Genbank
GQ868565	Dengue (denv1)	DENV_1/CO/BID_V3385/2006	?						Genbank
GU131949	Dengue (denv1)	DENV_1/CO/BID_V3383/2006	Henn et al	Direct Submission	Submitted (22-OCT-2009) Broad Institute of MIT and Harvard, 320 Charles Street, Cambridge, MA 02141, USA				Genbank
GQ868570	Dengue (denv1)	DENV_1/CO/BID_V3391/2008	Henn et al	Direct Submission	Submitted (03-SEP-2009) Broad Institute of MIT and Harvard, 320 Charles Street, Cambridge, MA 02141, USA				Genbank
MH450312	Dengue (denv1)	DENV1_VE_IDAMS_910132_2015_10_19	Lizarazo et al	Applied shotgun metagenomics approach for the genetic characterization of Dengue viruses	Unpublished				Genbank
KY474304	Dengue (denv1)	TD_00043_S	?						Genbank
KY474303	Dengue (denv1)	TD_00044_S	?						Genbank
KY474307	Dengue (denv1)	TD_00061_P	Stewart-Ibarra et al	The high burden of dengue and chikungunya in southern coastal Ecuador: Epidemiology, clinical presentation, and phylogenetics from a prospective study in Machala in 2014-2015	Unpublished				Genbank
MF797878	Dengue (denv1)	DENV1/EC/Esmeraldas/210/2014	Wise et al	Direct Submission	Submitted (31-AUG-2017) Research, Public Health England, PHE Porton Down, Manor Farm Road, Salisbury, Wiltshire SP4 0JG, United Kingdom				Genbank
KC692517	Dengue (denv1)	HNRG37945	Tittarelli et al	Dengue virus 1 in Buenos Aires from 1999 to 2010: towards local spread	PLoS ONE 9 (10), E111017 (2014)				Genbank
KY474305	Dengue (denv1)	00099_S	?						Genbank
KY474306	Dengue (denv1)	TD_00087_P	Stewart-Ibarra et al	The high burden of dengue and chikungunya in southern coastal Ecuador: Epidemiology, clinical presentation, and phylogenetics from a prospective study in Machala in 2014-2015	Unpublished				Genbank
FJ639797	Dengue (denv1)	DENV_1/VE/BID_V2230/2004	Henn et al	Direct Submission	Submitted (15-JAN-2009) Broad Institute of MIT and Harvard, 320 Charles Street, Cambridge, MA 02141, USA				Genbank
KF955413	Dengue (denv1)	DENV_1/VE/BID_V3563/2006	Zody et al	Direct Submission	Submitted (10-DEC-2013) Broad Institute of MIT & Harvard, 7 Cambridge Center, Cambridge, MA 02142, USA				Genbank
FJ639808	Dengue (denv1)	DENV_1/VE/BID_V2245/2005	Henn et al	Direct Submission	Submitted (15-JAN-2009) Broad Institute of MIT and Harvard, 320 Charles Street, Cambridge, MA 02141, USA				Genbank
FJ639806	Dengue (denv1)	DENV_1/VE/BID_V2243/2007	Henn et al	Direct Submission	Submitted (15-JAN-2009) Broad Institute of MIT and Harvard, 320 Charles Street, Cambridge, MA 02141, USA				Genbank
FJ744701	Dengue (denv1)	DENV_1/VE/BID_V2237/2004	Henn et al	Direct Submission	Submitted (10-FEB-2009) Broad Institute of MIT and Harvard, 320 Charles Street, Cambridge, MA 02141, USA				Genbank
FJ639794	Dengue (denv1)	DENV_1/VE/BID_V2227/2004	Henn et al	Direct Submission	Submitted (15-JAN-2009) Broad Institute of MIT and Harvard, 320 Charles Street, Cambridge, MA 02141, USA				Genbank
FJ639802	Dengue (denv1)	DENV_1/VE/BID_V2235/2004	Henn et al	Direct Submission	Submitted (15-JAN-2009) Broad Institute of MIT and Harvard, 320 Charles Street, Cambridge, MA 02141, USA				Genbank
FJ639818	Dengue (denv1)	DENV_1/VE/BID_V2258/2006	Henn et al	Direct Submission	Submitted (15-JAN-2009) Broad Institute of MIT and Harvard, 320 Charles Street, Cambridge, MA 02141, USA				Genbank
GQ868562	Dengue (denv1)	DENV_1/CO/BID_V3380/2005	Henn et al	Direct Submission	Submitted (03-SEP-2009) Broad Institute of MIT and Harvard, 320 Charles Street, Cambridge, MA 02141, USA				Genbank
HQ332180	Dengue (denv1)	VE_61068_2006	Rodriguez-Roche et al	Population structure of the dengue viruses, Aragua, Venezuela, 2006-2007. Insights into dengue evolution under hyperendemic transmission	Infect. Genet. Evol. 12 (2), 332-344 (2012)				Genbank
FJ850100	Dengue (denv1)	DENV_1/VE/BID_V2461/2007	Henn et al	Direct Submission	Submitted (19-MAR-2009) Broad Institute of MIT and Harvard, 320 Charles Street, Cambridge, MA 02141, USA				Genbank
JN819405	Dengue (denv1)	DENV_1/VE/BID_V2606/2006	Henn et al	Direct Submission	Submitted (05-OCT-2011) Broad Institute of MIT and Harvard, 320 Charles Street, Cambridge, MA 02141, USA				Genbank
FJ850093	Dengue (denv1)	DENV_1/BR/BID_V2401/2008	Henn et al	Direct Submission	Submitted (20-MAR-2009) Broad Institute of MIT and Harvard, 320 Charles Street, Cambridge, MA 02141, USA				Genbank
KU509254	Dengue (denv1)	DENV1_10429	?						Genbank
FJ639820	Dengue (denv1)	DENV_1/VE/BID_V2260/2006	Henn et al	Direct Submission	Submitted (15-JAN-2009) Broad Institute of MIT and Harvard, 320 Charles Street, Cambridge, MA 02141, USA				Genbank
FJ850099	Dengue (denv1)	DENV_1/VE/BID_V2459/2007	Henn et al	Direct Submission	Submitted (19-MAR-2009) Broad Institute of MIT and Harvard, 320 Charles Street, Cambridge, MA 02141, USA				Genbank
KF955407	Dengue (denv1)	DENV_1/VE/BID_V2425/2005	Zody et al	Direct Submission	Submitted (10-DEC-2013) Broad Institute of MIT & Harvard, 7 Cambridge Center, Cambridge, MA 02142, USA				Genbank
FJ639796	Dengue (denv1)	DENV_1/VE/BID_V2229/2004	Henn et al	Direct Submission	Submitted (15-JAN-2009) Broad Institute of MIT and Harvard, 320 Charles Street, Cambridge, MA 02141, USA				Genbank
FJ639824	Dengue (denv1)	DENV_1/VE/BID_V2264/2006	Henn et al	Direct Submission	Submitted (15-JAN-2009) Broad Institute of MIT and Harvard, 320 Charles Street, Cambridge, MA 02141, USA				Genbank
FJ639813	Dengue (denv1)	DENV_1/VE/BID_V2251/2005	Henn et al	Direct Submission	Submitted (15-JAN-2009) Broad Institute of MIT and Harvard, 320 Charles Street, Cambridge, MA 02141, USA				Genbank
JN819411	Dengue (denv1)	DENV_1/VE/BID_V2249/2005	Henn et al	Direct Submission	Submitted (05-OCT-2011) Broad Institute of MIT and Harvard, 320 Charles Street, Cambridge, MA 02141, USA				Genbank
FJ850101	Dengue (denv1)	DENV_1/VE/BID_V2463/2007	Henn et al	Direct Submission	Submitted (19-MAR-2009) Broad Institute of MIT and Harvard, 320 Charles Street, Cambridge, MA 02141, USA				Genbank
FJ873809	Dengue (denv1)	DENV_1/VE/BID_V2462/2007	Henn et al	Direct Submission	Submitted (30-MAR-2009) Broad Institute of MIT and Harvard, 320 Charles Street, Cambridge, MA 02141, USA				Genbank
EU482609	Dengue (denv1)	DENV_1/VE/BID_V1134/2007	Henn et al	Direct Submission	Submitted (11-FEB-2008) Broad Institute of MIT and Harvard, 320 Charles Street, Cambridge, MA 02141, USA				Genbank
JN819412	Dengue (denv1)	DENV_1/VE/BID_V2252/2005	Henn et al	Direct Submission	Submitted (05-OCT-2011) Broad Institute of MIT and Harvard, 320 Charles Street, Cambridge, MA 02141, USA				Genbank
FJ639812	Dengue (denv1)	DENV_1/VE/BID_V2250/2005	Henn et al	Direct Submission	Submitted (15-JAN-2009) Broad Institute of MIT and Harvard, 320 Charles Street, Cambridge, MA 02141, USA				Genbank
JN819413	Dengue (denv1)	DENV_1/VE/BID_V2265/2006	Henn et al	Direct Submission	Submitted (05-OCT-2011) Broad Institute of MIT and Harvard, 320 Charles Street, Cambridge, MA 02141, USA				Genbank
FJ639823	Dengue (denv1)	DENV_1/VE/BID_V2263/2006	Henn et al	Direct Submission	Submitted (15-JAN-2009) Broad Institute of MIT and Harvard, 320 Charles Street, Cambridge, MA 02141, USA				Genbank
JN819414	Dengue (denv1)	DENV_1/VE/BID_V2466/2007	Henn et al	Direct Submission	Submitted (05-OCT-2011) Broad Institute of MIT and Harvard, 320 Charles Street, Cambridge, MA 02141, USA				Genbank
HQ332179	Dengue (denv1)	VE_61084_2007	Rodriguez-Roche et al	Population structure of the dengue viruses, Aragua, Venezuela, 2006-2007. Insights into dengue evolution under hyperendemic transmission	Infect. Genet. Evol. 12 (2), 332-344 (2012)				Genbank
KF955408	Dengue (denv1)	DENV_1/VE/BID_V2460/2007	Zody et al	Direct Submission	Submitted (10-DEC-2013) Broad Institute of MIT & Harvard, 7 Cambridge Center, Cambridge, MA 02142, USA				Genbank
GU131842	Dengue (denv1)	DENV_1/VE/BID_V3578/2007	Henn et al	Direct Submission	Submitted (22-OCT-2009) Broad Institute of MIT and Harvard, 320 Charles Street, Cambridge, MA 02141, USA				Genbank
FJ882579	Dengue (denv1)	DENV_1/VE/BID_V2465/2007	Henn et al	Direct Submission	Submitted (01-APR-2009) Broad Institute of MIT and Harvard, 320 Charles Street, Cambridge, MA 02141, USA				Genbank
HQ332177	Dengue (denv1)	VE_61059_2006	Rodriguez-Roche et al	Population structure of the dengue viruses, Aragua, Venezuela, 2006-2007. Insights into dengue evolution under hyperendemic transmission	Infect. Genet. Evol. 12 (2), 332-344 (2012)				Genbank
HQ332178	Dengue (denv1)	VE_61060_2006	Rodriguez-Roche et al	Population structure of the dengue viruses, Aragua, Venezuela, 2006-2007. Insights into dengue evolution under hyperendemic transmission	Infect. Genet. Evol. 12 (2), 332-344 (2012)				Genbank
KJ189302	Dengue (denv1)	DENV_1/CO/BID_V7290/1998	Zody et al	Direct Submission	Submitted (22-JAN-2014) Broad Institute of MIT & Harvard, 7 Cambridge Center, Cambridge, MA 02142, USA				Genbank
GQ868561	Dengue (denv1)	DENV_1/CO/BID_V3378/1999	Henn et al	Direct Submission	Submitted (03-SEP-2009) Broad Institute of MIT and Harvard, 320 Charles Street, Cambridge, MA 02141, USA				Genbank
FJ639819	Dengue (denv1)	DENV_1/VE/BID_V2259/2006	Henn et al	Direct Submission	Submitted (15-JAN-2009) Broad Institute of MIT and Harvard, 320 Charles Street, Cambridge, MA 02141, USA				Genbank
KC692516	Dengue (denv1)	HNRG28425	Tittarelli et al	Dengue virus 1 in Buenos Aires from 1999 to 2010: towards local spread	PLoS ONE 9 (10), E111017 (2014)				Genbank
KU509251	Dengue (denv1)	DENV1_3852	Shihada et al	Genetic Diversity and New Lineages of Dengue Virus Serotypes 3 and 4 in Returning Travelers, Germany, 2006-2015	Emerging Infect. Dis. 23 (2), 272-275 (2017)				Genbank
KU509252	Dengue (denv1)	DENV1_4876	Shihada et al	Genetic Diversity and New Lineages of Dengue Virus Serotypes 3 and 4 in Returning Travelers, Germany, 2006-2015	Emerging Infect. Dis. 23 (2), 272-275 (2017)				Genbank
FJ639821	Dengue (denv1)	DENV_1/VE/BID_V2261/2006	Henn et al	Direct Submission	Submitted (15-JAN-2009) Broad Institute of MIT and Harvard, 320 Charles Street, Cambridge, MA 02141, USA				Genbank
GU056030	Dengue (denv1)	DENV_1/VE/BID_V3541/1997	Henn et al	Direct Submission	Submitted (30-SEP-2009) Broad Institute of MIT and Harvard, 320 Charles Street, Cambridge, MA 02141, USA				Genbank
FJ639811	Dengue (denv1)	DENV_1/VE/BID_V2248/2005	Henn et al	Direct Submission	Submitted (15-JAN-2009) Broad Institute of MIT and Harvard, 320 Charles Street, Cambridge, MA 02141, USA				Genbank
KF955414	Dengue (denv1)	DENV_1/VE/BID_V3566/2006	Zody et al	Direct Submission	Submitted (10-DEC-2013) Broad Institute of MIT & Harvard, 7 Cambridge Center, Cambridge, MA 02142, USA				Genbank
KF955411	Dengue (denv1)	DENV_1/VE/BID_V3547/2000	Zody et al	Direct Submission	Submitted (10-DEC-2013) Broad Institute of MIT & Harvard, 7 Cambridge Center, Cambridge, MA 02142, USA				Genbank
GU131839	Dengue (denv1)	DENV_1/VE/BID_V3565/2006	Henn et al	Direct Submission	Submitted (22-OCT-2009) Broad Institute of MIT and Harvard, 320 Charles Street, Cambridge, MA 02141, USA				Genbank
HQ332181	Dengue (denv1)	VE_61063_2006	Rodriguez-Roche et al	Population structure of the dengue viruses, Aragua, Venezuela, 2006-2007. Insights into dengue evolution under hyperendemic transmission	Infect. Genet. Evol. 12 (2), 332-344 (2012)				Genbank
GU131832	Dengue (denv1)	DENV_1/VE/BID_V3548/2000	Henn et al	Direct Submission	Submitted (22-OCT-2009) Broad Institute of MIT and Harvard, 320 Charles Street, Cambridge, MA 02141, USA				Genbank
GU056029	Dengue (denv1)	DENV_1/VE/BID_V3540/1997	Henn et al	Direct Submission	Submitted (30-SEP-2009) Broad Institute of MIT and Harvard, 320 Charles Street, Cambridge, MA 02141, USA				Genbank
MG518567	Dengue (denv1)	2010_1806	Caro et al	Direct Submission	Submitted (14-NOV-2017) Cellule d'Intervention Biologique d'Urgence (Cibu), Institut Pasteur, 25-28 rue du Docteur Roux, Paris, Ile de France 75015, France				Genbank
KJ189358	Dengue (denv1)	DENV_1/PR/BID_V7713/2012	Zody et al	Direct Submission	Submitted (22-JAN-2014) Broad Institute of MIT & Harvard, 7 Cambridge Center, Cambridge, MA 02142, USA				Genbank
KJ189351	Dengue (denv1)	DENV_1/PR/BID_V7705/2012	Zody et al	Direct Submission	Submitted (22-JAN-2014) Broad Institute of MIT & Harvard, 7 Cambridge Center, Cambridge, MA 02142, USA				Genbank
KJ189359	Dengue (denv1)	DENV_1/PR/BID_V7719/2012	Zody et al	Direct Submission	Submitted (22-JAN-2014) Broad Institute of MIT & Harvard, 7 Cambridge Center, Cambridge, MA 02142, USA				Genbank
EU482591	Dengue (denv1)	DENV_1/US/BID_V852/2006	Henn et al	Direct Submission	Submitted (11-FEB-2008) Broad Institute of MIT and Harvard, 320 Charles Street, Cambridge, MA 02141, USA				Genbank
MG877553	Dengue (denv1)	Haiti2012	Fontaine et al	Epidemiological significance of dengue virus genetic variation in mosquito infection dynamics	PLoS Pathog. 14 (7), e1007187 (2018)				Genbank
KU509264	Dengue (denv1)	DENV1_18037	?						Genbank
KU509249	Dengue (denv1)	DENV1_17388	?						Genbank
KJ189366	Dengue (denv1)	DENV_1/PR/BID_V8187/2010	Zody et al	Direct Submission	Submitted (22-JAN-2014) Broad Institute of MIT & Harvard, 7 Cambridge Center, Cambridge, MA 02142, USA				Genbank
KT279761	Dengue (denv1)	Haiti/1207/2014	Elbadry et al	Complete Genomic Sequence of Dengue virus 1, Isolated from Plasma Collected from a Haitian Child in 2014	Genome Announc 5 (22), e00331-17 (2017)				Genbank
KJ189353	Dengue (denv1)	DENV_1/PR/BID_V7707/2012	Zody et al	Direct Submission	Submitted (22-JAN-2014) Broad Institute of MIT & Harvard, 7 Cambridge Center, Cambridge, MA 02142, USA				Genbank
KJ189354	Dengue (denv1)	DENV_1/PR/BID_V7708/2012	Zody et al	Direct Submission	Submitted (22-JAN-2014) Broad Institute of MIT & Harvard, 7 Cambridge Center, Cambridge, MA 02142, USA				Genbank
KJ189350	Dengue (denv1)	DENV_1/PR/BID_V7704/2012	Zody et al	Direct Submission	Submitted (22-JAN-2014) Broad Institute of MIT & Harvard, 7 Cambridge Center, Cambridge, MA 02142, USA				Genbank
KJ189362	Dengue (denv1)	DENV_1/PR/BID_V8182/2010	Zody et al	Direct Submission	Submitted (22-JAN-2014) Broad Institute of MIT & Harvard, 7 Cambridge Center, Cambridge, MA 02142, USA				Genbank
KJ189364	Dengue (denv1)	DENV_1/PR/BID_V8184/2010	Zody et al	Direct Submission	Submitted (22-JAN-2014) Broad Institute of MIT & Harvard, 7 Cambridge Center, Cambridge, MA 02142, USA				Genbank
JN819425	Dengue (denv1)	DENV_1/VE/BID_V2423/2004	Henn et al	Direct Submission	Submitted (05-OCT-2011) Broad Institute of MIT and Harvard, 320 Charles Street, Cambridge, MA 02141, USA				Genbank
GU056031	Dengue (denv1)	DENV_1/VE/BID_V3543/1998	Henn et al	Direct Submission	Submitted (30-SEP-2009) Broad Institute of MIT and Harvard, 320 Charles Street, Cambridge, MA 02141, USA				Genbank
FJ639814	Dengue (denv1)	DENV_1/VE/BID_V2254/2005	Henn et al	Direct Submission	Submitted (15-JAN-2009) Broad Institute of MIT and Harvard, 320 Charles Street, Cambridge, MA 02141, USA				Genbank
FJ639815	Dengue (denv1)	DENV_1/VE/BID_V2255/2006	Henn et al	Direct Submission	Submitted (15-JAN-2009) Broad Institute of MIT and Harvard, 320 Charles Street, Cambridge, MA 02141, USA				Genbank
KF955441	Dengue (denv1)	DENV_1/VE/BID_V2458/2007	Zody et al	Direct Submission	Submitted (03-DEC-2013) Broad Institute of MIT & Harvard, 7 Cambridge Center, Cambridge, MA 02142, USA				Genbank
GQ199877	Dengue (denv1)	DENV_1/VE/BID_V2615/2007	?						Genbank
GU131841	Dengue (denv1)	DENV_1/VE/BID_V3576/2007	Henn et al	Direct Submission	Submitted (22-OCT-2009) Broad Institute of MIT and Harvard, 320 Charles Street, Cambridge, MA 02141, USA				Genbank
FJ873810	Dengue (denv1)	DENV_1/VE/BID_V2467/2007	Henn et al	Direct Submission	Submitted (30-MAR-2009) Broad Institute of MIT and Harvard, 320 Charles Street, Cambridge, MA 02141, USA				Genbank
EU482611	Dengue (denv1)	DENV_1/VE/BID_V1136/2007	Henn et al	Direct Submission	Submitted (11-FEB-2008) Broad Institute of MIT and Harvard, 320 Charles Street, Cambridge, MA 02141, USA				Genbank
GU131840	Dengue (denv1)	DENV_1/VE/BID_V3573/2007	Henn et al	Direct Submission	Submitted (22-OCT-2009) Broad Institute of MIT and Harvard, 320 Charles Street, Cambridge, MA 02141, USA				Genbank
FJ850102	Dengue (denv1)	DENV_1/VE/BID_V2464/2007	Henn et al	Direct Submission	Submitted (19-MAR-2009) Broad Institute of MIT and Harvard, 320 Charles Street, Cambridge, MA 02141, USA				Genbank
EU482610	Dengue (denv1)	DENV_1/VE/BID_V1135/2007	Henn et al	Direct Submission	Submitted (11-FEB-2008) Broad Institute of MIT and Harvard, 320 Charles Street, Cambridge, MA 02141, USA				Genbank
FJ810415	Dengue (denv1)	DENV_1/VE/BID_V2253/2005	Henn et al	Direct Submission	Submitted (09-MAR-2009) Broad Institute of MIT and Harvard, 320 Charles Street, Cambridge, MA 02141, USA				Genbank
JN819410	Dengue (denv1)	DENV_1/VE/BID_V2241/2005	Henn et al	Direct Submission	Submitted (05-OCT-2011) Broad Institute of MIT and Harvard, 320 Charles Street, Cambridge, MA 02141, USA				Genbank
GU131838	Dengue (denv1)	DENV_1/VE/BID_V3562/2006	Henn et al	Direct Submission	Submitted (22-OCT-2009) Broad Institute of MIT and Harvard, 320 Charles Street, Cambridge, MA 02141, USA				Genbank
FJ850103	Dengue (denv1)	DENV_1/VE/BID_V2468/2008	Henn et al	Direct Submission	Submitted (19-MAR-2009) Broad Institute of MIT and Harvard, 320 Charles Street, Cambridge, MA 02141, USA				Genbank
KC692503	Dengue (denv1)	HNRG13561	Tittarelli et al	Dengue virus 1 in Buenos Aires from 1999 to 2010: towards local spread	PLoS ONE 9 (10), E111017 (2014)				Genbank
KC692501	Dengue (denv1)	HNRG13301	Tittarelli et al	Dengue virus 1 in Buenos Aires from 1999 to 2010: towards local spread	PLoS ONE 9 (10), E111017 (2014)				Genbank
KC692515	Dengue (denv1)	HNRG28226	Tittarelli et al	Dengue virus 1 in Buenos Aires from 1999 to 2010: towards local spread	PLoS ONE 9 (10), E111017 (2014)				Genbank
KC692512	Dengue (denv1)	HNRG25001	Tittarelli et al	Dengue virus 1 in Buenos Aires from 1999 to 2010: towards local spread	PLoS ONE 9 (10), E111017 (2014)				Genbank
KC692495	Dengue (denv1)	HNRG12188	Tittarelli et al	Dengue virus 1 in Buenos Aires from 1999 to 2010: towards local spread	PLoS ONE 9 (10), E111017 (2014)				Genbank
KC692508	Dengue (denv1)	HNRG14194	Tittarelli et al	Dengue virus 1 in Buenos Aires from 1999 to 2010: towards local spread	PLoS ONE 9 (10), E111017 (2014)				Genbank
KF672760	Dengue (denv1)	1266/2011/BR/RJ/2011	Nogueira et al	Twenty-five years of DENV-1 in Brazil: virological and molecular surveillance of strains isolated between 1986 and 2011	Unpublished				Genbank
KP188541	Dengue (denv1)	DENV1_BR/SJRP/354/2011	Vedovello et al	Molecular Surveillance of Dengue virus (serotypes 1 to 4) and its several genotypes in a medium size city of southeastern Brazil, during nine epidemics years (2006 to 2014)	Unpublished				Genbank
KP188540	Dengue (denv1)	DENV1_BR/SJRP/287/2011	Vedovello et al	Molecular Surveillance of Dengue virus (serotypes 1 to 4) and its several genotypes in a medium size city of southeastern Brazil, during nine epidemics years (2006 to 2014)	Unpublished				Genbank
KP188542	Dengue (denv1)	BR/SJRP/395/2011	Vedovello et al	Molecular Surveillance of Dengue virus (serotypes 1 to 4) and its several genotypes in a medium size city of southeastern Brazil, during nine epidemics years (2006 to 2014)	Unpublished				Genbank
KC692498	Dengue (denv1)	HNRG12589	Tittarelli et al	Dengue virus 1 in Buenos Aires from 1999 to 2010: towards local spread	PLoS ONE 9 (10), E111017 (2014)				Genbank
KC692497	Dengue (denv1)	HNRG12560	Tittarelli et al	Dengue virus 1 in Buenos Aires from 1999 to 2010: towards local spread	PLoS ONE 9 (10), E111017 (2014)				Genbank
KC692505	Dengue (denv1)	HNRG13708	Tittarelli et al	Dengue virus 1 in Buenos Aires from 1999 to 2010: towards local spread	PLoS ONE 9 (10), E111017 (2014)				Genbank
KC692499	Dengue (denv1)	HNRG13154	Tittarelli et al	Dengue virus 1 in Buenos Aires from 1999 to 2010: towards local spread	PLoS ONE 9 (10), E111017 (2014)				Genbank
KC692506	Dengue (denv1)	HNRG14043	Tittarelli et al	Dengue virus 1 in Buenos Aires from 1999 to 2010: towards local spread	PLoS ONE 9 (10), E111017 (2014)				Genbank
KC692500	Dengue (denv1)	HNRG13188	Tittarelli et al	Dengue virus 1 in Buenos Aires from 1999 to 2010: towards local spread	PLoS ONE 9 (10), E111017 (2014)				Genbank
KC692502	Dengue (denv1)	HNRG13405	Tittarelli et al	Dengue virus 1 in Buenos Aires from 1999 to 2010: towards local spread	PLoS ONE 9 (10), E111017 (2014)				Genbank
KC692509	Dengue (denv1)	HNRG14635	Tittarelli et al	Dengue virus 1 in Buenos Aires from 1999 to 2010: towards local spread	PLoS ONE 9 (10), E111017 (2014)				Genbank
KC692504	Dengue (denv1)	HNRG13707	Tittarelli et al	Dengue virus 1 in Buenos Aires from 1999 to 2010: towards local spread	PLoS ONE 9 (10), E111017 (2014)				Genbank
KC692507	Dengue (denv1)	HNRG14076	Tittarelli et al	Dengue virus 1 in Buenos Aires from 1999 to 2010: towards local spread	PLoS ONE 9 (10), E111017 (2014)				Genbank
KC692510	Dengue (denv1)	HNRG15417	Tittarelli et al	Dengue virus 1 in Buenos Aires from 1999 to 2010: towards local spread	PLoS ONE 9 (10), E111017 (2014)				Genbank
KC692514	Dengue (denv1)	HNRG27486	Tittarelli et al	Dengue virus 1 in Buenos Aires from 1999 to 2010: towards local spread	PLoS ONE 9 (10), E111017 (2014)				Genbank
KC692496	Dengue (denv1)	HNRG12447	Tittarelli et al	Dengue virus 1 in Buenos Aires from 1999 to 2010: towards local spread	PLoS ONE 9 (10), E111017 (2014)				Genbank
JX669466	Dengue (denv1)	14985/BR_PE/10	Silva et al	Molecular characterization of dengue virus circulating in Pernambuco - Brazil: epidemiological implications	Unpublished				Genbank
JX669463	Dengue (denv1)	13501/BR_PE/10	Silva et al	Molecular characterization of dengue virus circulating in Pernambuco - Brazil: epidemiological implications	Unpublished				Genbank
JX669462	Dengue (denv1)	12898/BR_PE/10	Silva et al	Molecular characterization of dengue virus circulating in Pernambuco - Brazil: epidemiological implications	Unpublished				Genbank
GU131833	Dengue (denv1)	DENV_1/VE/BID_V3549/2000	Henn et al	Direct Submission	Submitted (22-OCT-2009) Broad Institute of MIT and Harvard, 320 Charles Street, Cambridge, MA 02141, USA				Genbank
GU131836	Dengue (denv1)	DENV_1/VE/BID_V3553/2004	Henn et al	Direct Submission	Submitted (22-OCT-2009) Broad Institute of MIT and Harvard, 320 Charles Street, Cambridge, MA 02141, USA				Genbank
FJ639735	Dengue (denv1)	DENV_1/VE/BID_V2162/1997	Henn et al	Direct Submission	Submitted (15-JAN-2009) Broad Institute of MIT and Harvard, 320 Charles Street, Cambridge, MA 02141, USA				Genbank
JN819415	Dengue (denv1)	DENV_1/VE/BID_V3561/2006	Henn et al	Direct Submission	Submitted (05-OCT-2011) Broad Institute of MIT and Harvard, 320 Charles Street, Cambridge, MA 02141, USA				Genbank
HQ332182	Dengue (denv1)	VE_61006_2006	Rodriguez-Roche et al	Population structure of the dengue viruses, Aragua, Venezuela, 2006-2007. Insights into dengue evolution under hyperendemic transmission	Infect. Genet. Evol. 12 (2), 332-344 (2012)				Genbank
HQ332183	Dengue (denv1)	VE_61081_2007	Rodriguez-Roche et al	Population structure of the dengue viruses, Aragua, Venezuela, 2006-2007. Insights into dengue evolution under hyperendemic transmission	Infect. Genet. Evol. 12 (2), 332-344 (2012)				Genbank
KY347013	Dengue (denv1)	DENV_1/MX/InDRE_36C/2014	?						Genbank
KY347011	Dengue (denv1)	DENV_1/MX/InDRE_35B/2014	Gonzalez-Duran et al	Genotypic variability analysis of DENV-1 in Mexico reveals the presence of a novel Mexican lineage	Arch. Virol. 163 (6), 1643-1647 (2018)				Genbank
MF004384	Dengue (denv1)	Toulon_CNR_25329/2014	Baronti et al	Assessment of the antiviral activity of the FDA approved molecules against an extended panel of Flaviviruses	Unpublished				Genbank
KJ189348	Dengue (denv1)	DENV_1/MX/BID_V7624/2011	Zody et al	Direct Submission	Submitted (22-JAN-2014) Broad Institute of MIT & Harvard, 7 Cambridge Center, Cambridge, MA 02142, USA				Genbank
KJ189349	Dengue (denv1)	DENV_1/MX/BID_V7625/2011	Zody et al	Direct Submission	Submitted (22-JAN-2014) Broad Institute of MIT & Harvard, 7 Cambridge Center, Cambridge, MA 02142, USA				Genbank
JF937635	Dengue (denv1)	DENV_1/NI/BID_V5504/2009	Henn et al	Direct Submission	Submitted (06-MAY-2011) Broad Institute of MIT and Harvard, 320 Charles Street, Cambridge, MA 02141, USA				Genbank
KF973463	Dengue (denv1)	DENV_1/NI/BID_V7676/2012	Zody et al	Direct Submission	Submitted (17-DEC-2013) Broad Institute of MIT & Harvard, 7 Cambridge Center, Cambridge, MA 02142, USA				Genbank
KF973475	Dengue (denv1)	DENV_1/NI/BID_V7696/2012	Zody et al	Direct Submission	Submitted (17-DEC-2013) Broad Institute of MIT & Harvard, 7 Cambridge Center, Cambridge, MA 02142, USA				Genbank
KF973473	Dengue (denv1)	DENV_1/NI/BID_V7691/2012	Zody et al	Direct Submission	Submitted (17-DEC-2013) Broad Institute of MIT & Harvard, 7 Cambridge Center, Cambridge, MA 02142, USA				Genbank
KF973467	Dengue (denv1)	DENV_1/NI/BID_V7681/2012	Zody et al	Direct Submission	Submitted (17-DEC-2013) Broad Institute of MIT & Harvard, 7 Cambridge Center, Cambridge, MA 02142, USA				Genbank
KF973466	Dengue (denv1)	DENV_1/NI/BID_V7680/2012	Zody et al	Direct Submission	Submitted (17-DEC-2013) Broad Institute of MIT & Harvard, 7 Cambridge Center, Cambridge, MA 02142, USA				Genbank
GQ199859	Dengue (denv1)	DENV_1/NI/BID_V2652/2008	?						Genbank
KF973460	Dengue (denv1)	DENV_1/NI/BID_V7672/2011	Zody et al	Direct Submission	Submitted (17-DEC-2013) Broad Institute of MIT & Harvard, 7 Cambridge Center, Cambridge, MA 02142, USA				Genbank
KF973472	Dengue (denv1)	DENV_1/NI/BID_V7690/2012	Zody et al	Direct Submission	Submitted (17-DEC-2013) Broad Institute of MIT & Harvard, 7 Cambridge Center, Cambridge, MA 02142, USA				Genbank
KF973474	Dengue (denv1)	DENV_1/NI/BID_V7692/2012	Zody et al	Direct Submission	Submitted (17-DEC-2013) Broad Institute of MIT & Harvard, 7 Cambridge Center, Cambridge, MA 02142, USA				Genbank
KF973455	Dengue (denv1)	DENV_1/NI/BID_V7650/2012	Zody et al	Direct Submission	Submitted (17-DEC-2013) Broad Institute of MIT & Harvard, 7 Cambridge Center, Cambridge, MA 02142, USA				Genbank
KF973458	Dengue (denv1)	DENV_1/NI/BID_V7655/2012	Zody et al	Direct Submission	Submitted (17-DEC-2013) Broad Institute of MIT & Harvard, 7 Cambridge Center, Cambridge, MA 02142, USA				Genbank
KF973454	Dengue (denv1)	DENV_1/NI/BID_V7644/2012	Zody et al	Direct Submission	Submitted (17-DEC-2013) Broad Institute of MIT & Harvard, 7 Cambridge Center, Cambridge, MA 02142, USA				Genbank
KF973456	Dengue (denv1)	DENV_1/NI/BID_V7651/2012	Zody et al	Direct Submission	Submitted (17-DEC-2013) Broad Institute of MIT & Harvard, 7 Cambridge Center, Cambridge, MA 02142, USA				Genbank
GU056032	Dengue (denv1)	DENV_1/VE/BID_V3544/1998	Henn et al	Direct Submission	Submitted (30-SEP-2009) Broad Institute of MIT and Harvard, 320 Charles Street, Cambridge, MA 02141, USA				Genbank
GQ199867	Dengue (denv1)	DENV_1/NI/BID_V2642/2004	?						Genbank
EU596501	Dengue (denv1)	DENV_1/NI/BID_V653/2004	Henn et al	Direct Submission	Submitted (27-MAR-2008) Broad Institute of MIT and Harvard, 320 Charles Street, Cambridge, MA 02141, USA				Genbank
GQ199875	Dengue (denv1)	DENV_1/NI/BID_V669/2004	?						Genbank
GQ199873	Dengue (denv1)	DENV_1/NI/BID_V664/2004	?						Genbank
FJ024483	Dengue (denv1)	DENV_1/NI/BID_V602/2005	Henn et al	Direct Submission	Submitted (08-AUG-2008) Broad Institute of MIT and Harvard, 320 Charles Street, Cambridge, MA 02141, USA				Genbank
FJ024482	Dengue (denv1)	DENV_1/NI/BID_V652/2005	Henn et al	Direct Submission	Submitted (08-AUG-2008) Broad Institute of MIT and Harvard, 320 Charles Street, Cambridge, MA 02141, USA				Genbank
JQ675358	Dengue (denv1)	DENV_1/BOL_KW010	Shin et al	Genome sequence analysis of dengue virus 1 isolated in key west, Florida	PLoS ONE 8 (9), E74582 (2013)				Genbank
JN819403	Dengue (denv1)	DENV_1/NI/BID_V746/2006	Henn et al	Direct Submission	Submitted (05-OCT-2011) Broad Institute of MIT and Harvard, 320 Charles Street, Cambridge, MA 02141, USA				Genbank
FJ562104	Dengue (denv1)	DENV_1/NI/BID_V2343/2006	Henn et al	Direct Submission	Submitted (16-DEC-2008) Broad Institute of MIT and Harvard, 320 Charles Street, Cambridge, MA 02141, USA				Genbank
KY829115	Dengue (denv1)	BLM/2016/MA_WGS16_006	Metsky et al	Zika virus evolution and spread in the Americas	Nature 546 (7658), 411-415 (2017)				Genbank
FJ547088	Dengue (denv1)	DENV_1/NI/BID_V2330/2008	Henn et al	Direct Submission	Submitted (01-DEC-2008) Broad Institute of MIT and Harvard, 320 Charles Street, Cambridge, MA 02141, USA				Genbank
GQ199857	Dengue (denv1)	DENV_1/NI/BID_V2645/2008	?						Genbank
GQ199858	Dengue (denv1)	DENV_1/NI/BID_V2646/2008	?						Genbank
KF973462	Dengue (denv1)	DENV_1/NI/BID_V7675/2011	Zody et al	Direct Submission	Submitted (17-DEC-2013) Broad Institute of MIT & Harvard, 7 Cambridge Center, Cambridge, MA 02142, USA				Genbank
KF973459	Dengue (denv1)	DENV_1/NI/BID_V7659/2011	Zody et al	Direct Submission	Submitted (17-DEC-2013) Broad Institute of MIT & Harvard, 7 Cambridge Center, Cambridge, MA 02142, USA				Genbank
KF973469	Dengue (denv1)	DENV_1/NI/BID_V7684/2012	Zody et al	Direct Submission	Submitted (17-DEC-2013) Broad Institute of MIT & Harvard, 7 Cambridge Center, Cambridge, MA 02142, USA				Genbank
KF973461	Dengue (denv1)	DENV_1/NI/BID_V7673/2012	Zody et al	Direct Submission	Submitted (17-DEC-2013) Broad Institute of MIT & Harvard, 7 Cambridge Center, Cambridge, MA 02142, USA				Genbank
KF973468	Dengue (denv1)	DENV_1/NI/BID_V7682/2012	Zody et al	Direct Submission	Submitted (17-DEC-2013) Broad Institute of MIT & Harvard, 7 Cambridge Center, Cambridge, MA 02142, USA				Genbank
KF973465	Dengue (denv1)	DENV_1/NI/BID_V7678/2012	Zody et al	Direct Submission	Submitted (17-DEC-2013) Broad Institute of MIT & Harvard, 7 Cambridge Center, Cambridge, MA 02142, USA				Genbank
KF973453	Dengue (denv1)	DENV_1/NI/BID_V7640/2011	Zody et al	Direct Submission	Submitted (17-DEC-2013) Broad Institute of MIT & Harvard, 7 Cambridge Center, Cambridge, MA 02142, USA				Genbank
KF973464	Dengue (denv1)	DENV_1/NI/BID_V7677/2012	Zody et al	Direct Submission	Submitted (17-DEC-2013) Broad Institute of MIT & Harvard, 7 Cambridge Center, Cambridge, MA 02142, USA				Genbank
KF973470	Dengue (denv1)	DENV_1/NI/BID_V7685/2012	Zody et al	Direct Submission	Submitted (17-DEC-2013) Broad Institute of MIT & Harvard, 7 Cambridge Center, Cambridge, MA 02142, USA				Genbank
KF973457	Dengue (denv1)	DENV_1/NI/BID_V7654/2012	Zody et al	Direct Submission	Submitted (17-DEC-2013) Broad Institute of MIT & Harvard, 7 Cambridge Center, Cambridge, MA 02142, USA				Genbank
KF973471	Dengue (denv1)	DENV_1/NI/BID_V7686/2012	Zody et al	Direct Submission	Submitted (17-DEC-2013) Broad Institute of MIT & Harvard, 7 Cambridge Center, Cambridge, MA 02142, USA				Genbank
GQ199872	Dengue (denv1)	DENV_1/NI/BID_V617/2004	?						Genbank
GQ868536	Dengue (denv1)	DENV_1/MX/BID_V3756/2008	?						Genbank
GQ868498	Dengue (denv1)	DENV_1/MX/BID_V3659/2006	?						Genbank
KJ189321	Dengue (denv1)	DENV_1/MX/BID_V7587/2007	Zody et al	Direct Submission	Submitted (22-JAN-2014) Broad Institute of MIT & Harvard, 7 Cambridge Center, Cambridge, MA 02142, USA				Genbank
KJ189320	Dengue (denv1)	DENV_1/MX/BID_V7586/2007	Zody et al	Direct Submission	Submitted (22-JAN-2014) Broad Institute of MIT & Harvard, 7 Cambridge Center, Cambridge, MA 02142, USA				Genbank
GU131966	Dengue (denv1)	DENV_1/MX/BID_V3679/2007	Henn et al	Direct Submission	Submitted (22-OCT-2009) Broad Institute of MIT and Harvard, 320 Charles Street, Cambridge, MA 02141, USA				Genbank
GQ868524	Dengue (denv1)	DENV_1/MX/BID_V3731/2007	?						Genbank
GQ868517	Dengue (denv1)	DENV_1/MX/BID_V3721/2007	?						Genbank
KJ189313	Dengue (denv1)	DENV_1/MX/BID_V7565/2008	Zody et al	Direct Submission	Submitted (22-JAN-2014) Broad Institute of MIT & Harvard, 7 Cambridge Center, Cambridge, MA 02142, USA				Genbank
KJ189337	Dengue (denv1)	DENV_1/MX/BID_V7606/2008	Zody et al	Direct Submission	Submitted (22-JAN-2014) Broad Institute of MIT & Harvard, 7 Cambridge Center, Cambridge, MA 02142, USA				Genbank
GQ868503	Dengue (denv1)	DENV_1/MX/BID_V3686/2007	?						Genbank
GU131968	Dengue (denv1)	DENV_1/MX/BID_V3690/2007	Henn et al	Direct Submission	Submitted (22-OCT-2009) Broad Institute of MIT and Harvard, 320 Charles Street, Cambridge, MA 02141, USA				Genbank
KJ189327	Dengue (denv1)	DENV_1/MX/BID_V7593/2007	Zody et al	Direct Submission	Submitted (22-JAN-2014) Broad Institute of MIT & Harvard, 7 Cambridge Center, Cambridge, MA 02142, USA				Genbank
GQ868539	Dengue (denv1)	DENV_1/MX/BID_V3760/2008	?						Genbank
GU131976	Dengue (denv1)	DENV_1/MX/BID_V3722/2007	Henn et al	Direct Submission	Submitted (22-OCT-2009) Broad Institute of MIT and Harvard, 320 Charles Street, Cambridge, MA 02141, USA				Genbank
GU131958	Dengue (denv1)	DENV_1/MX/BID_V3658/2006	Henn et al	Direct Submission	Submitted (22-OCT-2009) Broad Institute of MIT and Harvard, 320 Charles Street, Cambridge, MA 02141, USA				Genbank
KF955442	Dengue (denv1)	DENV_1/MX/BID_V3676/2007	Zody et al	Direct Submission	Submitted (03-DEC-2013) Broad Institute of MIT & Harvard, 7 Cambridge Center, Cambridge, MA 02142, USA				Genbank
KF955428	Dengue (denv1)	DENV_1/MX/BID_V3708/2007	Zody et al	Direct Submission	Submitted (10-DEC-2013) Broad Institute of MIT & Harvard, 7 Cambridge Center, Cambridge, MA 02142, USA				Genbank
KJ189339	Dengue (denv1)	DENV_1/MX/BID_V7608/2008	Zody et al	Direct Submission	Submitted (22-JAN-2014) Broad Institute of MIT & Harvard, 7 Cambridge Center, Cambridge, MA 02142, USA				Genbank
KF955432	Dengue (denv1)	DENV_1/MX/BID_V3750/2008	Zody et al	Direct Submission	Submitted (10-DEC-2013) Broad Institute of MIT & Harvard, 7 Cambridge Center, Cambridge, MA 02142, USA				Genbank
GQ868527	Dengue (denv1)	DENV_1/MX/BID_V3739/2007	?						Genbank
GU131957	Dengue (denv1)	DENV_1/MX/BID_V3657/2006	Henn et al	Direct Submission	Submitted (22-OCT-2009) Broad Institute of MIT and Harvard, 320 Charles Street, Cambridge, MA 02141, USA				Genbank
GQ868535	Dengue (denv1)	DENV_1/MX/BID_V3754/2008	?						Genbank
KJ189338	Dengue (denv1)	DENV_1/MX/BID_V7607/2008	Zody et al	Direct Submission	Submitted (22-JAN-2014) Broad Institute of MIT & Harvard, 7 Cambridge Center, Cambridge, MA 02142, USA				Genbank
KF955422	Dengue (denv1)	DENV_1/MX/BID_V3681/2007	Zody et al	Direct Submission	Submitted (10-DEC-2013) Broad Institute of MIT & Harvard, 7 Cambridge Center, Cambridge, MA 02142, USA				Genbank
KJ189318	Dengue (denv1)	DENV_1/MX/BID_V7576/2007	Zody et al	Direct Submission	Submitted (22-JAN-2014) Broad Institute of MIT & Harvard, 7 Cambridge Center, Cambridge, MA 02142, USA				Genbank
KJ189332	Dengue (denv1)	DENV_1/MX/BID_V7599/2008	Zody et al	Direct Submission	Submitted (22-JAN-2014) Broad Institute of MIT & Harvard, 7 Cambridge Center, Cambridge, MA 02142, USA				Genbank
KJ189333	Dengue (denv1)	DENV_1/MX/BID_V7600/2008	Zody et al	Direct Submission	Submitted (22-JAN-2014) Broad Institute of MIT & Harvard, 7 Cambridge Center, Cambridge, MA 02142, USA				Genbank
KJ189343	Dengue (denv1)	DENV_1/MX/BID_V7612/2009	Zody et al	Direct Submission	Submitted (22-JAN-2014) Broad Institute of MIT & Harvard, 7 Cambridge Center, Cambridge, MA 02142, USA				Genbank
KF955433	Dengue (denv1)	DENV_1/MX/BID_V3751/2008	Zody et al	Direct Submission	Submitted (10-DEC-2013) Broad Institute of MIT & Harvard, 7 Cambridge Center, Cambridge, MA 02142, USA				Genbank
KJ189331	Dengue (denv1)	DENV_1/MX/BID_V7598/2008	Zody et al	Direct Submission	Submitted (22-JAN-2014) Broad Institute of MIT & Harvard, 7 Cambridge Center, Cambridge, MA 02142, USA				Genbank
KJ189345	Dengue (denv1)	DENV_1/MX/BID_V7614/2009	Zody et al	Direct Submission	Submitted (22-JAN-2014) Broad Institute of MIT & Harvard, 7 Cambridge Center, Cambridge, MA 02142, USA				Genbank
KF955403	Dengue (denv1)	DENV_1/NI/BID_V622/2005	Zody et al	Direct Submission	Submitted (10-DEC-2013) Broad Institute of MIT & Harvard, 7 Cambridge Center, Cambridge, MA 02142, USA				Genbank
EU482616	Dengue (denv1)	DENV_1/NI/BID_V1070/2005	Henn et al	Direct Submission	Submitted (11-FEB-2008) Broad Institute of MIT and Harvard, 320 Charles Street, Cambridge, MA 02141, USA				Genbank
FJ024484	Dengue (denv1)	DENV_1/NI/BID_V635/2005	Henn et al	Direct Submission	Submitted (08-AUG-2008) Broad Institute of MIT and Harvard, 320 Charles Street, Cambridge, MA 02141, USA				Genbank
FJ024423	Dengue (denv1)	DENV_1/NI/BID_V628/2005	Henn et al	Direct Submission	Submitted (08-AUG-2008) Broad Institute of MIT and Harvard, 320 Charles Street, Cambridge, MA 02141, USA				Genbank
FJ873814	Dengue (denv1)	DENV_1/NI/BID_V667/2005	Henn et al	Direct Submission	Submitted (30-MAR-2009) Broad Institute of MIT and Harvard, 320 Charles Street, Cambridge, MA 02141, USA				Genbank
FJ410290	Dengue (denv1)	DENV_1/NI/BID_V621/2005	Henn et al	Direct Submission	Submitted (22-OCT-2008) Broad Institute of MIT and Harvard, 320 Charles Street, Cambridge, MA 02141, USA				Genbank
GQ868499	Dengue (denv1)	DENV_1/MX/BID_V3664/2006	?						Genbank
KJ189342	Dengue (denv1)	DENV_1/MX/BID_V7611/2009	Zody et al	Direct Submission	Submitted (22-JAN-2014) Broad Institute of MIT & Harvard, 7 Cambridge Center, Cambridge, MA 02142, USA				Genbank
KJ189341	Dengue (denv1)	DENV_1/MX/BID_V7610/2009	Zody et al	Direct Submission	Submitted (22-JAN-2014) Broad Institute of MIT & Harvard, 7 Cambridge Center, Cambridge, MA 02142, USA				Genbank
JF937644	Dengue (denv1)	DENV_1/NI/BID_V5067/2009	Henn et al	Direct Submission	Submitted (06-MAY-2011) Broad Institute of MIT and Harvard, 320 Charles Street, Cambridge, MA 02141, USA				Genbank
JF937645	Dengue (denv1)	DENV_1/NI/BID_V5071/2009	Henn et al	Direct Submission	Submitted (06-MAY-2011) Broad Institute of MIT and Harvard, 320 Charles Street, Cambridge, MA 02141, USA				Genbank
JQ287666	Dengue (denv1)	DENV_1/NI/BID_V5068/2009	Henn et al	Direct Submission	Submitted (15-DEC-2011) Broad Institute of MIT and Harvard, 320 Charles Street, Cambridge, MA 02141, USA				Genbank
FJ850114	Dengue (denv1)	DENV_1/NI/BID_V519/2005	Henn et al	Direct Submission	Submitted (19-MAR-2009) Broad Institute of MIT and Harvard, 320 Charles Street, Cambridge, MA 02141, USA				Genbank
FJ547089	Dengue (denv1)	DENV_1/NI/BID_V630/2005	Henn et al	Direct Submission	Submitted (01-DEC-2008) Broad Institute of MIT and Harvard, 320 Charles Street, Cambridge, MA 02141, USA				Genbank
EU482619	Dengue (denv1)	DENV_1/NI/BID_V1073/2005	Henn et al	Direct Submission	Submitted (11-FEB-2008) Broad Institute of MIT and Harvard, 320 Charles Street, Cambridge, MA 02141, USA				Genbank
KF955409	Dengue (denv1)	DENV_1/NI/BID_V2643/2005	Zody et al	Direct Submission	Submitted (10-DEC-2013) Broad Institute of MIT & Harvard, 7 Cambridge Center, Cambridge, MA 02142, USA				Genbank
FJ898437	Dengue (denv1)	DENV_1/NI/BID_V656/2004	Henn et al	Direct Submission	Submitted (06-APR-2009) Broad Institute of MIT and Harvard, 320 Charles Street, Cambridge, MA 02141, USA				Genbank
FJ024478	Dengue (denv1)	DENV_1/NI/BID_V604/2005	Henn et al	Direct Submission	Submitted (08-AUG-2008) Broad Institute of MIT and Harvard, 320 Charles Street, Cambridge, MA 02141, USA				Genbank
EU482617	Dengue (denv1)	DENV_1/NI/BID_V1071/2005	Henn et al	Direct Submission	Submitted (11-FEB-2008) Broad Institute of MIT and Harvard, 320 Charles Street, Cambridge, MA 02141, USA				Genbank
EU596502	Dengue (denv1)	DENV_1/NI/BID_V614/2005	Henn et al	Direct Submission	Submitted (27-MAR-2008) Broad Institute of MIT and Harvard, 320 Charles Street, Cambridge, MA 02141, USA				Genbank
FJ432721	Dengue (denv1)	DENV_1/NI/BID_V540/2005	Henn et al	Direct Submission	Submitted (29-OCT-2008) Broad Institute of MIT and Harvard, 320 Charles Street, Cambridge, MA 02141, USA				Genbank
FJ024479	Dengue (denv1)	DENV_1/NI/BID_V642/2006	Henn et al	Direct Submission	Submitted (08-AUG-2008) Broad Institute of MIT and Harvard, 320 Charles Street, Cambridge, MA 02141, USA				Genbank
EU482618	Dengue (denv1)	DENV_1/NI/BID_V1072/2005	Henn et al	Direct Submission	Submitted (11-FEB-2008) Broad Institute of MIT and Harvard, 320 Charles Street, Cambridge, MA 02141, USA				Genbank
FJ547068	Dengue (denv1)	DENV_1/NI/BID_V2342/2006	Henn et al	Direct Submission	Submitted (01-DEC-2008) Broad Institute of MIT and Harvard, 320 Charles Street, Cambridge, MA 02141, USA				Genbank
FJ810419	Dengue (denv1)	DENV_1/NI/BID_V2341/2006	Henn et al	Direct Submission	Submitted (09-MAR-2009) Broad Institute of MIT and Harvard, 320 Charles Street, Cambridge, MA 02141, USA				Genbank
FJ024481	Dengue (denv1)	DENV_1/NI/BID_V610/2005	Henn et al	Direct Submission	Submitted (08-AUG-2008) Broad Institute of MIT and Harvard, 320 Charles Street, Cambridge, MA 02141, USA				Genbank
EU596504	Dengue (denv1)	DENV_1/NI/BID_V606/2005	Henn et al	Direct Submission	Submitted (27-MAR-2008) Broad Institute of MIT and Harvard, 320 Charles Street, Cambridge, MA 02141, USA				Genbank
FJ024480	Dengue (denv1)	DENV_1/NI/BID_V657/2005	Henn et al	Direct Submission	Submitted (08-AUG-2008) Broad Institute of MIT and Harvard, 320 Charles Street, Cambridge, MA 02141, USA				Genbank
FJ182002	Dengue (denv1)	DENV_1/NI/BID_V646/2005	Henn et al	Direct Submission	Submitted (02-SEP-2008) Broad Institute of MIT and Harvard, 320 Charles Street, Cambridge, MA 02141, USA				Genbank
EU596503	Dengue (denv1)	DENV_1/NI/BID_V641/2005	Henn et al	Direct Submission	Submitted (27-MAR-2008) Broad Institute of MIT and Harvard, 320 Charles Street, Cambridge, MA 02141, USA				Genbank
KF955404	Dengue (denv1)	DENV_1/NI/BID_V650/2005	Zody et al	Direct Submission	Submitted (10-DEC-2013) Broad Institute of MIT & Harvard, 7 Cambridge Center, Cambridge, MA 02142, USA				Genbank
FJ850113	Dengue (denv1)	DENV_1/NI/BID_V536/2005	Henn et al	Direct Submission	Submitted (19-MAR-2009) Broad Institute of MIT and Harvard, 320 Charles Street, Cambridge, MA 02141, USA				Genbank
JN819402	Dengue (denv1)	DENV_1/NI/BID_V534/2005	Henn et al	Direct Submission	Submitted (05-OCT-2011) Broad Institute of MIT and Harvard, 320 Charles Street, Cambridge, MA 02141, USA				Genbank
EU482615	Dengue (denv1)	DENV_1/NI/BID_V1069/2005	Henn et al	Direct Submission	Submitted (11-FEB-2008) Broad Institute of MIT and Harvard, 320 Charles Street, Cambridge, MA 02141, USA				Genbank
FJ432720	Dengue (denv1)	DENV_1/NI/BID_V624/2005	Henn et al	Direct Submission	Submitted (29-OCT-2008) Broad Institute of MIT and Harvard, 320 Charles Street, Cambridge, MA 02141, USA				Genbank
FJ024485	Dengue (denv1)	DENV_1/NI/BID_V629/2005	Henn et al	Direct Submission	Submitted (08-AUG-2008) Broad Institute of MIT and Harvard, 320 Charles Street, Cambridge, MA 02141, USA				Genbank
KF955416	Dengue (denv1)	DENV_1/MX/BID_V3662/2006	Zody et al	Direct Submission	Submitted (10-DEC-2013) Broad Institute of MIT & Harvard, 7 Cambridge Center, Cambridge, MA 02142, USA				Genbank
KF955417	Dengue (denv1)	DENV_1/MX/BID_V3663/2006	Zody et al	Direct Submission	Submitted (10-DEC-2013) Broad Institute of MIT & Harvard, 7 Cambridge Center, Cambridge, MA 02142, USA				Genbank
GU131983	Dengue (denv1)	DENV_1/MX/BID_V3748/2008	Henn et al	Direct Submission	Submitted (22-OCT-2009) Broad Institute of MIT and Harvard, 320 Charles Street, Cambridge, MA 02141, USA				Genbank
KJ189324	Dengue (denv1)	DENV_1/MX/BID_V7590/2007	Zody et al	Direct Submission	Submitted (22-JAN-2014) Broad Institute of MIT & Harvard, 7 Cambridge Center, Cambridge, MA 02142, USA				Genbank
KF955430	Dengue (denv1)	DENV_1/MX/BID_V3738/2007	Zody et al	Direct Submission	Submitted (10-DEC-2013) Broad Institute of MIT & Harvard, 7 Cambridge Center, Cambridge, MA 02142, USA				Genbank
KF955420	Dengue (denv1)	DENV_1/MX/BID_V3675/2007	Zody et al	Direct Submission	Submitted (10-DEC-2013) Broad Institute of MIT & Harvard, 7 Cambridge Center, Cambridge, MA 02142, USA				Genbank
KJ189369	Dengue (denv1)	DENV_1/MX/BID_V8196/2011	Zody et al	Direct Submission	Submitted (22-JAN-2014) Broad Institute of MIT & Harvard, 7 Cambridge Center, Cambridge, MA 02142, USA				Genbank
KJ189307	Dengue (denv1)	DENV_1/MX/BID_V7302/2011	Zody et al	Direct Submission	Submitted (22-JAN-2014) Broad Institute of MIT & Harvard, 7 Cambridge Center, Cambridge, MA 02142, USA				Genbank
KJ189347	Dengue (denv1)	DENV_1/MX/BID_V7619/2009	Zody et al	Direct Submission	Submitted (22-JAN-2014) Broad Institute of MIT & Harvard, 7 Cambridge Center, Cambridge, MA 02142, USA				Genbank
GQ868537	Dengue (denv1)	DENV_1/MX/BID_V3758/2008	?						Genbank
GQ868530	Dengue (denv1)	DENV_1/MX/BID_V3746/2008	?						Genbank
KJ189306	Dengue (denv1)	DENV_1/MX/BID_V7298/2011	Zody et al	Direct Submission	Submitted (22-JAN-2014) Broad Institute of MIT & Harvard, 7 Cambridge Center, Cambridge, MA 02142, USA				Genbank
KY347007	Dengue (denv1)	DENV_1/MX/InDRE_27B/2013	?						Genbank
KJ189368	Dengue (denv1)	DENV_1/MX/BID_V8195/2012	Zody et al	Direct Submission	Submitted (22-JAN-2014) Broad Institute of MIT & Harvard, 7 Cambridge Center, Cambridge, MA 02142, USA				Genbank
KY347009	Dengue (denv1)	DENV_1/MX/InDRE_33B/2014	?						Genbank
HQ166037	Dengue (denv1)	DENV_1/MX/BID_V3757/2008	Henn et al	Direct Submission	Submitted (22-JUL-2010) Broad Institute of MIT and Harvard, 320 Charles Street, Cambridge, MA 02141, USA				Genbank
KJ189312	Dengue (denv1)	DENV_1/MX/BID_V7563/2008	Zody et al	Direct Submission	Submitted (22-JAN-2014) Broad Institute of MIT & Harvard, 7 Cambridge Center, Cambridge, MA 02142, USA				Genbank
HQ166036	Dengue (denv1)	DENV_1/MX/BID_V3733/2007	Henn et al	Direct Submission	Submitted (22-JUL-2010) Broad Institute of MIT and Harvard, 320 Charles Street, Cambridge, MA 02141, USA				Genbank
KJ189329	Dengue (denv1)	DENV_1/MX/BID_V7595/2007	Zody et al	Direct Submission	Submitted (22-JAN-2014) Broad Institute of MIT & Harvard, 7 Cambridge Center, Cambridge, MA 02142, USA				Genbank
GQ868533	Dengue (denv1)	DENV_1/MX/BID_V3752/2008	Henn et al	Direct Submission	Submitted (03-SEP-2009) Broad Institute of MIT and Harvard, 320 Charles Street, Cambridge, MA 02141, USA				Genbank
KJ189346	Dengue (denv1)	DENV_1/MX/BID_V7615/2009	Zody et al	Direct Submission	Submitted (22-JAN-2014) Broad Institute of MIT & Harvard, 7 Cambridge Center, Cambridge, MA 02142, USA				Genbank
GQ868529	Dengue (denv1)	DENV_1/MX/BID_V3744/2008	?						Genbank
KF955415	Dengue (denv1)	DENV_1/MX/BID_V3655/2006	Zody et al	Direct Submission	Submitted (10-DEC-2013) Broad Institute of MIT & Harvard, 7 Cambridge Center, Cambridge, MA 02142, USA				Genbank
GU131956	Dengue (denv1)	DENV_1/MX/BID_V3656/2006	Henn et al	Direct Submission	Submitted (22-OCT-2009) Broad Institute of MIT and Harvard, 320 Charles Street, Cambridge, MA 02141, USA				Genbank
GQ868505	Dengue (denv1)	DENV_1/MX/BID_V3689/2007	?						Genbank
GQ868520	Dengue (denv1)	DENV_1/MX/BID_V3726/2007	?						Genbank
GQ868532	Dengue (denv1)	DENV_1/MX/BID_V3749/2008	Henn et al	Direct Submission	Submitted (03-SEP-2009) Broad Institute of MIT and Harvard, 320 Charles Street, Cambridge, MA 02141, USA				Genbank
GU131979	Dengue (denv1)	DENV_1/MX/BID_V3737/2007	Henn et al	Direct Submission	Submitted (22-OCT-2009) Broad Institute of MIT and Harvard, 320 Charles Street, Cambridge, MA 02141, USA				Genbank
GQ868528	Dengue (denv1)	DENV_1/MX/BID_V3743/2007	?						Genbank
GQ868519	Dengue (denv1)	DENV_1/MX/BID_V3724/2007	Henn et al	Direct Submission	Submitted (03-SEP-2009) Broad Institute of MIT and Harvard, 320 Charles Street, Cambridge, MA 02141, USA				Genbank
GU131984	Dengue (denv1)	DENV_1/MX/BID_V3761/2008	Henn et al	Direct Submission	Submitted (22-OCT-2009) Broad Institute of MIT and Harvard, 320 Charles Street, Cambridge, MA 02141, USA				Genbank
KJ189316	Dengue (denv1)	DENV_1/MX/BID_V7569/2009	Zody et al	Direct Submission	Submitted (22-JAN-2014) Broad Institute of MIT & Harvard, 7 Cambridge Center, Cambridge, MA 02142, USA				Genbank
KJ189314	Dengue (denv1)	DENV_1/MX/BID_V7567/2008	Zody et al	Direct Submission	Submitted (22-JAN-2014) Broad Institute of MIT & Harvard, 7 Cambridge Center, Cambridge, MA 02142, USA				Genbank
GQ868538	Dengue (denv1)	DENV_1/MX/BID_V3759/2008	?						Genbank
GQ868511	Dengue (denv1)	DENV_1/MX/BID_V3700/2007	Henn et al	Direct Submission	Submitted (03-SEP-2009) Broad Institute of MIT and Harvard, 320 Charles Street, Cambridge, MA 02141, USA				Genbank
KJ189317	Dengue (denv1)	DENV_1/MX/BID_V7572/2007	Zody et al	Direct Submission	Submitted (22-JAN-2014) Broad Institute of MIT & Harvard, 7 Cambridge Center, Cambridge, MA 02142, USA				Genbank
GQ868525	Dengue (denv1)	DENV_1/MX/BID_V3734/2007	?						Genbank
KJ189340	Dengue (denv1)	DENV_1/MX/BID_V7609/2008	Zody et al	Direct Submission	Submitted (22-JAN-2014) Broad Institute of MIT & Harvard, 7 Cambridge Center, Cambridge, MA 02142, USA				Genbank
KJ189336	Dengue (denv1)	DENV_1/MX/BID_V7605/2008	Zody et al	Direct Submission	Submitted (22-JAN-2014) Broad Institute of MIT & Harvard, 7 Cambridge Center, Cambridge, MA 02142, USA				Genbank
GU131980	Dengue (denv1)	DENV_1/MX/BID_V3741/2007	Henn et al	Direct Submission	Submitted (22-OCT-2009) Broad Institute of MIT and Harvard, 320 Charles Street, Cambridge, MA 02141, USA				Genbank
GQ868534	Dengue (denv1)	DENV_1/MX/BID_V3753/2008	?						Genbank
KJ189334	Dengue (denv1)	DENV_1/MX/BID_V7601/2008	Zody et al	Direct Submission	Submitted (22-JAN-2014) Broad Institute of MIT & Harvard, 7 Cambridge Center, Cambridge, MA 02142, USA				Genbank
KJ189335	Dengue (denv1)	DENV_1/MX/BID_V7604/2008	Zody et al	Direct Submission	Submitted (22-JAN-2014) Broad Institute of MIT & Harvard, 7 Cambridge Center, Cambridge, MA 02142, USA				Genbank
KF955424	Dengue (denv1)	DENV_1/MX/BID_V3692/2007	Zody et al	Direct Submission	Submitted (10-DEC-2013) Broad Institute of MIT & Harvard, 7 Cambridge Center, Cambridge, MA 02142, USA				Genbank
GU131972	Dengue (denv1)	DENV_1/MX/BID_V3711/2007	Henn et al	Direct Submission	Submitted (22-OCT-2009) Broad Institute of MIT and Harvard, 320 Charles Street, Cambridge, MA 02141, USA				Genbank
KJ189330	Dengue (denv1)	DENV_1/MX/BID_V7596/2007	Zody et al	Direct Submission	Submitted (22-JAN-2014) Broad Institute of MIT & Harvard, 7 Cambridge Center, Cambridge, MA 02142, USA				Genbank
GQ868531	Dengue (denv1)	DENV_1/MX/BID_V3747/2008	?						Genbank
GU131982	Dengue (denv1)	DENV_1/MX/BID_V3745/2008	Henn et al	Direct Submission	Submitted (22-OCT-2009) Broad Institute of MIT and Harvard, 320 Charles Street, Cambridge, MA 02141, USA				Genbank
GQ868506	Dengue (denv1)	DENV_1/MX/BID_V3694/2007	?						Genbank
GU131978	Dengue (denv1)	DENV_1/MX/BID_V3732/2007	Henn et al	Direct Submission	Submitted (22-OCT-2009) Broad Institute of MIT and Harvard, 320 Charles Street, Cambridge, MA 02141, USA				Genbank
KJ189344	Dengue (denv1)	DENV_1/MX/BID_V7613/2009	Zody et al	Direct Submission	Submitted (22-JAN-2014) Broad Institute of MIT & Harvard, 7 Cambridge Center, Cambridge, MA 02142, USA				Genbank
GQ868504	Dengue (denv1)	DENV_1/MX/BID_V3687/2007	?						Genbank
KJ189315	Dengue (denv1)	DENV_1/MX/BID_V7568/2008	Zody et al	Direct Submission	Submitted (22-JAN-2014) Broad Institute of MIT & Harvard, 7 Cambridge Center, Cambridge, MA 02142, USA				Genbank
KJ189322	Dengue (denv1)	DENV_1/MX/BID_V7588/2007	Zody et al	Direct Submission	Submitted (22-JAN-2014) Broad Institute of MIT & Harvard, 7 Cambridge Center, Cambridge, MA 02142, USA				Genbank
GQ868526	Dengue (denv1)	DENV_1/MX/BID_V3735/2007	?						Genbank
JQ922547	Dengue (denv1)	DENV_1/THAI/606147/1960	Jayashri et al	Evolutionary Dynamics of Dengue Virus in India	Unpublished				Genbank
AB204803	Dengue (denv1)	D1/hu/Yap/NIID27/2004	Nukui et al	Novel dengue virus type 1 from travelers to Yap State, Micronesia	Emerging Infect. Dis. 12 (2), 343-346 (2006)				Genbank
MH921566	Dengue (denv1)	PNG_2015c	Pyke et al	Direct Submission	Submitted (17-SEP-2018) Public Health Virology, Queensland Health Forensic and Scientific Services, 39 Kessels Road, Coopers Plains, QLD 4108, Australia				Genbank
MH921567	Dengue (denv1)	PNG_2016	Pyke et al	Direct Submission	Submitted (17-SEP-2018) Public Health Virology, Queensland Health Forensic and Scientific Services, 39 Kessels Road, Coopers Plains, QLD 4108, Australia				Genbank
FJ196846	Dengue (denv1)	GD95/95	Wu et al	Molecular epidemiology of dengue viruses in southern China from 1978 to 2006	Virol. J. 8 (1), 322 (2011)				Genbank
EF032590	Dengue (denv1)	GZ01/95	Chen et al	Identification of a recombinant dengue virus type 1 with 3 recombination regions in natural populations in Guangdong province, China	Arch. Virol. 153 (6), 1175-1179 (2008)				Genbank
DQ285561	Dengue (denv1)	Seychelles_1480_04	Schuffenecker et al	Dengue fever, Reunion and the Seychelles islands, 2003-2004	Unpublished				Genbank
DQ285558	Dengue (denv1)	Reunion_185/04	Schuffenecker et al	Dengue fever, Reunion and the Seychelles islands, 2003-2004	Unpublished				Genbank
DQ285560	Dengue (denv1)	Reunion_257/04	Schuffenecker et al	Dengue fever, Reunion and the Seychelles islands, 2003-2004	Unpublished				Genbank
EU863650	Dengue (denv1)	CHI3336_02	Caceres et al	Complete nucleotide sequence analysis of a Dengue-1 virus isolated on Easter Island, Chile	Arch. Virol. 153 (10), 1967-1970 (2008)				Genbank
DQ672563	Dengue (denv1)	HawO3758	Imrie et al	Homology of complete genome sequences for dengue virus type-1, from dengue-fever- and dengue-haemorrhagic-fever-associated epidemics in Hawaii and French Polynesia	Ann Trop Med Parasitol 104 (3), 225-235 (2010)				Genbank
FJ898448	Dengue (denv1)	DENV_1/PF/BID_V2939/2001	Henn et al	Direct Submission	Submitted (06-APR-2009) Broad Institute of MIT and Harvard, 320 Charles Street, Cambridge, MA 02141, USA				Genbank
JQ915077	Dengue (denv1)	NC02/030602_585	Aubry et al	Epidemiology and genetic evolution of Dengue viruses in the South Pacific island countries	Unpublished				Genbank
JQ915078	Dengue (denv1)	NC04/030704_1994	Aubry et al	Epidemiology and genetic evolution of Dengue viruses in the South Pacific island countries	Unpublished				Genbank
DQ672560	Dengue (denv1)	HawM2516	Imrie et al	Homology of complete genome sequences for dengue virus type-1, from dengue-fever- and dengue-haemorrhagic-fever-associated epidemics in Hawaii and French Polynesia	Ann Trop Med Parasitol 104 (3), 225-235 (2010)				Genbank
DQ672562	Dengue (denv1)	HawM2540	Imrie et al	Homology of complete genome sequences for dengue virus type-1, from dengue-fever- and dengue-haemorrhagic-fever-associated epidemics in Hawaii and French Polynesia	Ann Trop Med Parasitol 104 (3), 225-235 (2010)				Genbank
DQ672561	Dengue (denv1)	HawM3430	Imrie et al	Homology of complete genome sequences for dengue virus type-1, from dengue-fever- and dengue-haemorrhagic-fever-associated epidemics in Hawaii and French Polynesia	Ann Trop Med Parasitol 104 (3), 225-235 (2010)				Genbank
JQ915071	Dengue (denv1)	PF07/230407_201	Aubry et al	Epidemiology and genetic evolution of Dengue viruses in the South Pacific island countries	Unpublished				Genbank
JQ915075	Dengue (denv1)	PF09/060209_120	Aubry et al	Epidemiology and genetic evolution of Dengue viruses in the South Pacific island countries	Unpublished				Genbank
JQ915079	Dengue (denv1)	NC09/300509_13639	Aubry et al	Epidemiology and genetic evolution of Dengue viruses in the South Pacific island countries	Unpublished				Genbank
JQ915080	Dengue (denv1)	NC10/080810_1138	Aubry et al	Epidemiology and genetic evolution of Dengue viruses in the South Pacific island countries	Unpublished				Genbank
JQ915074	Dengue (denv1)	PF08/180908_01	Aubry et al	Epidemiology and genetic evolution of Dengue viruses in the South Pacific island countries	Unpublished				Genbank
JQ915073	Dengue (denv1)	PF08/070308_138	Aubry et al	Epidemiology and genetic evolution of Dengue viruses in the South Pacific island countries	Unpublished				Genbank
JQ915072	Dengue (denv1)	PF07/051107_164	Aubry et al	Epidemiology and genetic evolution of Dengue viruses in the South Pacific island countries	Unpublished				Genbank
JQ915076	Dengue (denv1)	PF09/090609_76	Aubry et al	Epidemiology and genetic evolution of Dengue viruses in the South Pacific island countries	Unpublished				Genbank
KY926849	Dengue (denv1)	PF08/080108_88	Lequime et al	Full-genome dengue virus sequencing in mosquito saliva shows lack of convergent positive selection during transmission by Aedes aegypti	Virus Evol 3 (2), vex031 (2017)				Genbank
MG181997	Dengue (denv1)	PF08_080108_88	Aubry et al	Unusual epidemiological pattern of Zika virus in a virgin soil area, the Fiji Islands	Unpublished				Genbank
KC762620	Dengue (denv1)	MKS_0390	Sasmono et al	Genomic analysis and growth characteristic of dengue viruses from Makassar, Indonesia	Infect. Genet. Evol. 32, 165-177 (2015)				Genbank
AB189121	Dengue (denv1)	98901530_DF_DV_1	Dewi et al	Genomic analysis and phylogeny of dengue 1, 2 and 3 viruses isolated from patients with different stage of severities in Indonesia	Unpublished				Genbank
JN544411	Dengue (denv1)	SG_EHI_D1/60330Y11	Lo et al	Envelope gene sequences of Dengue viruses in Singapore	Unpublished				Genbank
KU509261	Dengue (denv1)	DENV1_3746	Shihada et al	Genetic Diversity and New Lineages of Dengue Virus Serotypes 3 and 4 in Returning Travelers, Germany, 2006-2015	Emerging Infect. Dis. 23 (2), 272-275 (2017)				Genbank
JN544410	Dengue (denv1)	SG_EHI_D1/14158Y11	Lo et al	Envelope gene sequences of Dengue viruses in Singapore	Unpublished				Genbank
KT827366	Dengue (denv1)	GZ/5700/D1/2007	Bai et al	Direct Submission	Submitted (25-SEP-2015) Department of Virology & Immunology, Guangzhou Center for Diseases Control and Prevention, 1 Qide Road, Baiyun District, Guangzhou, Guangdong 510440, China				Genbank
JN205310	Dengue (denv1)	GZ2002	Fang et al	Genomic phylogenetic analysis of one Dengue virus type 1 strain GZ2002 isolated in Guangzhou	Unpublished				Genbank
KT827364	Dengue (denv1)	GZ/215/D1/2002	Bai et al	Direct Submission	Submitted (25-SEP-2015) Department of Virology & Immunology, Guangzhou Center for Diseases Control and Prevention, 1 Qide Road, Baiyun District, Guangzhou, Guangdong 510440, China				Genbank
FJ196842	Dengue (denv1)	GD66/03	Wu et al	Molecular epidemiology of dengue viruses in southern China from 1978 to 2006	Virol. J. 8 (1), 322 (2011)				Genbank
FJ196841	Dengue (denv1)	GD54/03	Wu et al	Molecular epidemiology of dengue viruses in southern China from 1978 to 2006	Virol. J. 8 (1), 322 (2011)				Genbank
FJ196845	Dengue (denv1)	GD03/91	Wu et al	Molecular epidemiology of dengue viruses in southern China from 1978 to 2006	Virol. J. 8 (1), 322 (2011)				Genbank
KY057366	Dengue (denv1)	SUB_026A	?						Genbank
EU179861	Dengue (denv1)	DS212_110306	Osman et al	Genetic characterization of dengue virus type 1 isolated in Brunei in 2005-2006	J. Gen. Virol. 90 (PT 3), 678-686 (2009)				Genbank
KY057368	Dengue (denv1)	SUB_032A	?						Genbank
KC762653	Dengue (denv1)	MKS_0486	Sasmono et al	Genomic analysis and growth characteristic of dengue viruses from Makassar, Indonesia	Infect. Genet. Evol. 32, 165-177 (2015)				Genbank
KY057371	Dengue (denv1)	SUB_049A	Sasmono et al	Complete genome analysis of dengue virus 1 from Surabaya, Indonesia	Unpublished				Genbank
MF033231	Dengue (denv1)	V9076	Koo et al	Highly Selective Transmission Success of Dengue Virus Type 1 Lineages in a Dynamic Virus Population: An Evolutionary and Fitness Perspective	iScience 6, 38-51 (2018)				Genbank
LC128301	Dengue (denv1)	D1/Hu/Philippines/NIID13/2016	Tajima et al	Whole nucleotide sequence of dengue virus type 1 isolated from a Filipino patient	Unpublished				Genbank
GQ868602	Dengue (denv1)	DENV_1/PH/BID_V2940/2004	?						Genbank
KX951689	Dengue (denv1)	D1/Taiwan/900PT0407a	?						Genbank
DQ672564	Dengue (denv1)	HawO3663	Imrie et al	Homology of complete genome sequences for dengue virus type-1, from dengue-fever- and dengue-haemorrhagic-fever-associated epidemics in Hawaii and French Polynesia	Ann Trop Med Parasitol 104 (3), 225-235 (2010)				Genbank
KP406803	Dengue (denv1)	DenKor_07	Go et al	Complete Genome Sequences of Three Clinical Isolates of Dengue Virus Serotype 1 from South Korean Travelers	Genome Announc 3 (6), e01388-15 (2015)				Genbank
KJ933413	Dengue (denv1)	Su1	Wang et al	Imported dengue virus type 1 separation of Jiangsu province	Unpublished				Genbank
KY496854	Dengue (denv1)	D1/Taiwan/114TP1611a	Yang et al	Molecular epidemiology of dengue virus in Taiwan	Unpublished				Genbank
KY496855	Dengue (denv1)	D1/Philippines/1610cTw	Yang et al	Molecular epidemiology of dengue virus in Taiwan	Unpublished				Genbank
KT827367	Dengue (denv1)	GZ/12375/D1/2010	Bai et al	Direct Submission	Submitted (25-SEP-2015) Department of Virology & Immunology, Guangzhou Center for Diseases Control and Prevention, 1 Qide Road, Baiyun District, Guangzhou, Guangdong 510440, China				Genbank
KX380797	Dengue (denv1)	D1/SG/CT3/2012	?						Genbank
KJ806939	Dengue (denv1)	SG_EHI_D1/01053Y13	Ng et al	2013 Dengue Outbreaks in Singapore and Malaysia Caused by Different Viral Strains	Am. J. Trop. Med. Hyg. (2015) In press				Genbank
KM204119	Dengue (denv1)	Hawaii	Anez et al	Complete Genome Sequences of Dengue Virus Type 1 to 4 Strains Used for the Development of CBER/FDA RNA Reference Reagents and WHO International Standard Candidates for Nucleic Acid Testing	Genome Announc 4 (1), e01583-15 (2016)				Genbank
EU848545	Dengue (denv1)	VR_1254	Hibberd et al	Genome sequence of DENV-1/US/Hawaii/1944 reference strain	Unpublished				Genbank
AY732483	Dengue (denv1)	ThD1_0008_81	Zhang et al	Clade replacements in dengue virus serotypes 1 and 3 are associated with changing serotype prevalence	J. Virol. 79 (24), 15123-15130 (2005)				Genbank
AY732481	Dengue (denv1)	ThD1_0081_82	Zhang et al	Clade replacements in dengue virus serotypes 1 and 3 are associated with changing serotype prevalence	J. Virol. 79 (24), 15123-15130 (2005)				Genbank
JN638341	Dengue (denv1)	D87_116	Lambrechts et al	Dengue-1 virus clade replacement in Thailand associated with enhanced mosquito transmission	J. Virol. 86 (3), 1853-1861 (2012)				Genbank
JN638342	Dengue (denv1)	D90_1197	Lambrechts et al	Dengue-1 virus clade replacement in Thailand associated with enhanced mosquito transmission	J. Virol. 86 (3), 1853-1861 (2012)				Genbank
AY726555	Dengue (denv1)	D1Myanmar31459/98	Thu et al	Genome analysis of Dengue 1 strains from humans and mosquitoes in Myanmar	Unpublished				Genbank
AY726550	Dengue (denv1)	D1Myanmar38862/01	Thu et al	Genome analysis of Dengue 1 strains from humans and mosquitoes in Myanmar	Unpublished				Genbank
AY713475	Dengue (denv1)	D1Myanmar206/01	Thu et al	Genome analysis of Dengue 1 strains from humans and mosquitoes in Myanmar	Unpublished				Genbank
AY726552	Dengue (denv1)	D1Myanmar44988/02	Thu et al	Genome analysis of Dengue 1 strains from humans and mosquitoes in Myanmar	Unpublished				Genbank
AY713474	Dengue (denv1)	D1Myanmar194/01	Thu et al	Genome analysis of Dengue 1 strains from humans and mosquitoes in Myanmar	Unpublished				Genbank
AB608788	Dengue (denv1)	V832	Chu et al	Spatiotemporal dynamics and epistatic interaction sites in dengue virus type 1: a comprehensive sequence-based analysis	PLoS ONE 8 (9), E74165 (2013)				Genbank
KJ649286	Dengue (denv1)	DENV_1_Jeddah	Azhar et al	Complete genome sequencing and phylogenetic analysis of dengue type 1 virus isolated from Jeddah, Saudi Arabia	Virol. J. 12 (1), 1 (2015)				Genbank
KU509258	Dengue (denv1)	DENV1_2522	?						Genbank
AY732477	Dengue (denv1)	ThD1_0336_91	Zhang et al	Clade replacements in dengue virus serotypes 1 and 3 are associated with changing serotype prevalence	J. Virol. 79 (24), 15123-15130 (2005)				Genbank
AY732478	Dengue (denv1)	ThD1_0323_91	Zhang et al	Clade replacements in dengue virus serotypes 1 and 3 are associated with changing serotype prevalence	J. Virol. 79 (24), 15123-15130 (2005)				Genbank
JN638336	Dengue (denv1)	KD86_035	Lambrechts et al	Dengue-1 virus clade replacement in Thailand associated with enhanced mosquito transmission	J. Virol. 86 (3), 1853-1861 (2012)				Genbank
JN638344	Dengue (denv1)	00407/95	Lambrechts et al	Dengue-1 virus clade replacement in Thailand associated with enhanced mosquito transmission	J. Virol. 86 (3), 1853-1861 (2012)				Genbank
JN638338	Dengue (denv1)	KD92_080	Lambrechts et al	Dengue-1 virus clade replacement in Thailand associated with enhanced mosquito transmission	J. Virol. 86 (3), 1853-1861 (2012)				Genbank
JN638337	Dengue (denv1)	KD90_157	Lambrechts et al	Dengue-1 virus clade replacement in Thailand associated with enhanced mosquito transmission	J. Virol. 86 (3), 1853-1861 (2012)				Genbank
FJ196848	Dengue (denv1)	GD99/99	Wu et al	Molecular epidemiology of dengue viruses in southern China from 1978 to 2006	Virol. J. 8 (1), 322 (2011)				Genbank
AY732475	Dengue (denv1)	ThD1_0488_94	Zhang et al	Clade replacements in dengue virus serotypes 1 and 3 are associated with changing serotype prevalence	J. Virol. 79 (24), 15123-15130 (2005)				Genbank
AY732480	Dengue (denv1)	ThD1_0097_94	Zhang et al	Clade replacements in dengue virus serotypes 1 and 3 are associated with changing serotype prevalence	J. Virol. 79 (24), 15123-15130 (2005)				Genbank
JN638343	Dengue (denv1)	03881/92	Lambrechts et al	Dengue-1 virus clade replacement in Thailand associated with enhanced mosquito transmission	J. Virol. 86 (3), 1853-1861 (2012)				Genbank
JN638339	Dengue (denv1)	30399/95	Lambrechts et al	Dengue-1 virus clade replacement in Thailand associated with enhanced mosquito transmission	J. Virol. 86 (3), 1853-1861 (2012)				Genbank
JN638340	Dengue (denv1)	30231/97	Lambrechts et al	Dengue-1 virus clade replacement in Thailand associated with enhanced mosquito transmission	J. Virol. 86 (3), 1853-1861 (2012)				Genbank
AB608789	Dengue (denv1)	V360052	Chu et al	Spatiotemporal dynamics and epistatic interaction sites in dengue virus type 1: a comprehensive sequence-based analysis	PLoS ONE 8 (9), E74165 (2013)				Genbank
GQ199835	Dengue (denv1)	DENV_1/VN/BID_V2840/2005	?						Genbank
GQ199790	Dengue (denv1)	DENV_1/VN/BID_V2766/2007	?						Genbank
HM181966	Dengue (denv1)	DENV_1/VN/BID_V3897/2008	Henn et al	Direct Submission	Submitted (30-MAR-2010) Broad Institute of MIT and Harvard, 320 Charles Street, Cambridge, MA 02141, USA				Genbank
GQ199793	Dengue (denv1)	DENV_1/VN/BID_V2769/2007	?						Genbank
EU482792	Dengue (denv1)	DENV_1/VN/BID_V770/2003	Henn et al	Direct Submission	Submitted (11-FEB-2008) Broad Institute of MIT and Harvard, 320 Charles Street, Cambridge, MA 02141, USA				Genbank
GQ199831	Dengue (denv1)	DENV_1/VN/BID_V2833/2003	?						Genbank
GQ199833	Dengue (denv1)	DENV_1/VN/BID_V2837/2004	?						Genbank
EU482791	Dengue (denv1)	DENV_1/VN/BID_V769/2003	Henn et al	Direct Submission	Submitted (11-FEB-2008) Broad Institute of MIT and Harvard, 320 Charles Street, Cambridge, MA 02141, USA				Genbank
FJ882569	Dengue (denv1)	DENV_1/VN/BID_V2836/2004	Henn et al	Direct Submission	Submitted (02-APR-2009) Broad Institute of MIT and Harvard, 320 Charles Street, Cambridge, MA 02141, USA				Genbank
FJ882564	Dengue (denv1)	DENV_1/VN/BID_V2827/2003	Henn et al	Direct Submission	Submitted (02-APR-2009) Broad Institute of MIT and Harvard, 320 Charles Street, Cambridge, MA 02141, USA				Genbank
FJ882567	Dengue (denv1)	DENV_1/VN/BID_V2832/2003	Henn et al	Direct Submission	Submitted (02-APR-2009) Broad Institute of MIT and Harvard, 320 Charles Street, Cambridge, MA 02141, USA				Genbank
FJ882566	Dengue (denv1)	DENV_1/VN/BID_V2831/2003	Henn et al	Direct Submission	Submitted (02-APR-2009) Broad Institute of MIT and Harvard, 320 Charles Street, Cambridge, MA 02141, USA				Genbank
FJ882568	Dengue (denv1)	DENV_1/VN/BID_V2835/2003	Henn et al	Direct Submission	Submitted (02-APR-2009) Broad Institute of MIT and Harvard, 320 Charles Street, Cambridge, MA 02141, USA				Genbank
GQ199832	Dengue (denv1)	DENV_1/VN/BID_V2834/2003	?						Genbank
GQ199836	Dengue (denv1)	DENV_1/VN/BID_V2845/2005	?						Genbank
EU482476	Dengue (denv1)	DENV_1/VN/BID_V931/2003	Henn et al	Direct Submission	Submitted (11-FEB-2008) Broad Institute of MIT and Harvard, 320 Charles Street, Cambridge, MA 02141, USA				Genbank
FJ882570	Dengue (denv1)	DENV_1/VN/BID_V2838/2005	Henn et al	Direct Submission	Submitted (02-APR-2009) Broad Institute of MIT and Harvard, 320 Charles Street, Cambridge, MA 02141, USA				Genbank
GQ199849	Dengue (denv1)	DENV_1/VN/BID_V2886/2006	?						Genbank
EU482789	Dengue (denv1)	DENV_1/VN/BID_V767/2003	Henn et al	Direct Submission	Submitted (11-FEB-2008) Broad Institute of MIT and Harvard, 320 Charles Street, Cambridge, MA 02141, USA				Genbank
FJ898394	Dengue (denv1)	DENV_1/VN/BID_V2855/2005	Henn et al	Direct Submission	Submitted (06-APR-2009) Broad Institute of MIT and Harvard, 320 Charles Street, Cambridge, MA 02141, USA				Genbank
FJ898386	Dengue (denv1)	DENV_1/VN/BID_V2842/2005	Henn et al	Direct Submission	Submitted (06-APR-2009) Broad Institute of MIT and Harvard, 320 Charles Street, Cambridge, MA 02141, USA				Genbank
GQ868636	Dengue (denv1)	DENV_1/IPC/BID_V3916/2008	?						Genbank
FJ898390	Dengue (denv1)	DENV_1/VN/BID_V2851/2005	Henn et al	Direct Submission	Submitted (06-APR-2009) Broad Institute of MIT and Harvard, 320 Charles Street, Cambridge, MA 02141, USA				Genbank
EU482537	Dengue (denv1)	DENV_1/VN/BID_V993/2006	Henn et al	Direct Submission	Submitted (11-FEB-2008) Broad Institute of MIT and Harvard, 320 Charles Street, Cambridge, MA 02141, USA				Genbank
FJ898414	Dengue (denv1)	DENV_1/VN/BID_V2895/2006	Henn et al	Direct Submission	Submitted (06-APR-2009) Broad Institute of MIT and Harvard, 320 Charles Street, Cambridge, MA 02141, USA				Genbank
GQ199830	Dengue (denv1)	DENV_1/VN/BID_V2830/2003	?						Genbank
FJ882565	Dengue (denv1)	DENV_1/VN/BID_V2829/2003	Henn et al	Direct Submission	Submitted (02-APR-2009) Broad Institute of MIT and Harvard, 320 Charles Street, Cambridge, MA 02141, USA				Genbank
EU482822	Dengue (denv1)	DENV_1/VN/BID_V828/2006	Henn et al	Direct Submission	Submitted (11-FEB-2008) Broad Institute of MIT and Harvard, 320 Charles Street, Cambridge, MA 02141, USA				Genbank
FJ898393	Dengue (denv1)	DENV_1/VN/BID_V2854/2005	Henn et al	Direct Submission	Submitted (06-APR-2009) Broad Institute of MIT and Harvard, 320 Charles Street, Cambridge, MA 02141, USA				Genbank
EU482794	Dengue (denv1)	DENV_1/VN/BID_V800/2006	Henn et al	Direct Submission	Submitted (11-FEB-2008) Broad Institute of MIT and Harvard, 320 Charles Street, Cambridge, MA 02141, USA				Genbank
FJ898404	Dengue (denv1)	DENV_1/VN/BID_V2868/2006	Henn et al	Direct Submission	Submitted (06-APR-2009) Broad Institute of MIT and Harvard, 320 Charles Street, Cambridge, MA 02141, USA				Genbank
KF921950	Dengue (denv1)	DENV_1/VN/BID_V3993/2008	Zody et al	Direct Submission	Submitted (02-DEC-2013) Broad Institute of MIT & Harvard, 7 Cambridge Center, Cambridge, MA 02142, USA				Genbank
GU131775	Dengue (denv1)	DENV_1/VN/BID_V4013/2008	Henn et al	Direct Submission	Submitted (22-OCT-2009) Broad Institute of MIT and Harvard, 320 Charles Street, Cambridge, MA 02141, USA				Genbank
GU131696	Dengue (denv1)	DENV_1/VN/BID_V3861/2008	Henn et al	Direct Submission	Submitted (22-OCT-2009) Broad Institute of MIT and Harvard, 320 Charles Street, Cambridge, MA 02141, USA				Genbank
GU131737	Dengue (denv1)	DENV_1/VN/BID_V3945/2008	Henn et al	Direct Submission	Submitted (22-OCT-2009) Broad Institute of MIT and Harvard, 320 Charles Street, Cambridge, MA 02141, USA				Genbank
GU131705	Dengue (denv1)	DENV_1/VN/BID_V3870/2008	?						Genbank
FJ639678	Dengue (denv1)	DENV_1/KH/BID_V1992/2003	Henn et al	Direct Submission	Submitted (13-JAN-2009) Broad Institute of MIT and Harvard, 320 Charles Street, Cambridge, MA 02141, USA				Genbank
GQ868637	Dengue (denv1)	DENV_1/IPC/BID_V3919/2000	?						Genbank
FJ850069	Dengue (denv1)	DENV_1/KH/BID_V1994/2003	Henn et al	Direct Submission	Submitted (19-MAR-2009) Broad Institute of MIT and Harvard, 320 Charles Street, Cambridge, MA 02141, USA				Genbank
JQ287664	Dengue (denv1)	DENV_1/KH/BID_V1998/2004	Henn et al	Direct Submission	Submitted (15-DEC-2011) Broad Institute of MIT and Harvard, 320 Charles Street, Cambridge, MA 02141, USA				Genbank
KF955406	Dengue (denv1)	DENV_1/KH/BID_V2373/2001	Zody et al	Direct Submission	Submitted (10-DEC-2013) Broad Institute of MIT & Harvard, 7 Cambridge Center, Cambridge, MA 02142, USA				Genbank
FJ639676	Dengue (denv1)	DENV_1/KH/BID_V1988/2003	Henn et al	Direct Submission	Submitted (13-JAN-2009) Broad Institute of MIT and Harvard, 320 Charles Street, Cambridge, MA 02141, USA				Genbank
JN819423	Dengue (denv1)	DENV_1/KH/BID_V1982/2001	Henn et al	Direct Submission	Submitted (05-OCT-2011) Broad Institute of MIT and Harvard, 320 Charles Street, Cambridge, MA 02141, USA				Genbank
FJ639671	Dengue (denv1)	DENV_1/KH/BID_V1981/2001	Henn et al	Direct Submission	Submitted (13-JAN-2009) Broad Institute of MIT and Harvard, 320 Charles Street, Cambridge, MA 02141, USA				Genbank
KF955405	Dengue (denv1)	DENV_1/KH/BID_V1986/2002	Zody et al	Direct Submission	Submitted (10-DEC-2013) Broad Institute of MIT & Harvard, 7 Cambridge Center, Cambridge, MA 02142, USA				Genbank
FJ639673	Dengue (denv1)	DENV_1/KH/BID_V1984/2001	Henn et al	Direct Submission	Submitted (13-JAN-2009) Broad Institute of MIT and Harvard, 320 Charles Street, Cambridge, MA 02141, USA				Genbank
FJ898373	Dengue (denv1)	DENV_1/VN/BID_V2725/2007	Henn et al	Direct Submission	Submitted (06-APR-2009) Broad Institute of MIT and Harvard, 320 Charles Street, Cambridge, MA 02141, USA				Genbank
GQ199843	Dengue (denv1)	DENV_1/VN/BID_V2878/2006	?						Genbank
EU482486	Dengue (denv1)	DENV_1/VN/BID_V941/2007	Henn et al	Direct Submission	Submitted (11-FEB-2008) Broad Institute of MIT and Harvard, 320 Charles Street, Cambridge, MA 02141, USA				Genbank
FJ639675	Dengue (denv1)	DENV_1/KH/BID_V1987/2003	Henn et al	Direct Submission	Submitted (13-JAN-2009) Broad Institute of MIT and Harvard, 320 Charles Street, Cambridge, MA 02141, USA				Genbank
FJ639696	Dengue (denv1)	DENV_1/KH/BID_V2014/2007	Henn et al	Direct Submission	Submitted (13-JAN-2009) Broad Institute of MIT and Harvard, 320 Charles Street, Cambridge, MA 02141, USA				Genbank
FJ639684	Dengue (denv1)	DENV_1/KH/BID_V2000/2005	Henn et al	Direct Submission	Submitted (13-JAN-2009) Broad Institute of MIT and Harvard, 320 Charles Street, Cambridge, MA 02141, USA				Genbank
GQ868618	Dengue (denv1)	DENV_1/KH/BID_V1990/2003	?						Genbank
EU482790	Dengue (denv1)	DENV_1/VN/BID_V768/2003	Henn et al	Direct Submission	Submitted (11-FEB-2008) Broad Institute of MIT and Harvard, 320 Charles Street, Cambridge, MA 02141, USA				Genbank
EU482793	Dengue (denv1)	DENV_1/VN/BID_V799/2006	Henn et al	Direct Submission	Submitted (11-FEB-2008) Broad Institute of MIT and Harvard, 320 Charles Street, Cambridge, MA 02141, USA				Genbank
EU249492	Dengue (denv1)	DENV_1/VN/BID_V795/2006	Henn et al	Direct Submission	Submitted (25-OCT-2007) Broad Institute of MIT and Harvard, 320 Charles Street, Cambridge, MA 02141, USA				Genbank
GQ199845	Dengue (denv1)	DENV_1/VN/BID_V2881/2006	?						Genbank
EU687247	Dengue (denv1)	DENV_1/VN/BID_V1504/2006	Henn et al	Direct Submission	Submitted (02-MAY-2008) Broad Institute of MIT and Harvard, 320 Charles Street, Cambridge, MA 02141, USA				Genbank
FJ461339	Dengue (denv1)	DENV_1/VN/BID_V1975/2008	Henn et al	Direct Submission	Submitted (07-NOV-2008) Broad Institute of MIT and Harvard, 320 Charles Street, Cambridge, MA 02141, USA				Genbank
FJ882532	Dengue (denv1)	DENV_1/VN/BID_V2706/2006	Henn et al	Direct Submission	Submitted (02-APR-2009) Broad Institute of MIT and Harvard, 320 Charles Street, Cambridge, MA 02141, USA				Genbank
EU482536	Dengue (denv1)	DENV_1/VN/BID_V992/2006	Henn et al	Direct Submission	Submitted (11-FEB-2008) Broad Institute of MIT and Harvard, 320 Charles Street, Cambridge, MA 02141, USA				Genbank
FJ639674	Dengue (denv1)	DENV_1/KH/BID_V1985/2002	Henn et al	Direct Submission	Submitted (13-JAN-2009) Broad Institute of MIT and Harvard, 320 Charles Street, Cambridge, MA 02141, USA				Genbank
GQ199801	Dengue (denv1)	DENV_1/VN/BID_V2779/2007	?						Genbank
FJ410279	Dengue (denv1)	DENV_1/VN/BID_V1965/2008	Henn et al	Direct Submission	Submitted (22-OCT-2008) Broad Institute of MIT and Harvard, 320 Charles Street, Cambridge, MA 02141, USA				Genbank
KT827369	Dengue (denv1)	GZ/8513/D1/2011	?						Genbank
FJ182024	Dengue (denv1)	DENV_1/VN/BID_V1644/2007	Henn et al	Direct Submission	Submitted (03-SEP-2008) Broad Institute of MIT and Harvard, 320 Charles Street, Cambridge, MA 02141, USA				Genbank
FJ882519	Dengue (denv1)	DENV_1/VN/BID_V2693/2006	Henn et al	Direct Submission	Submitted (02-APR-2009) Broad Institute of MIT and Harvard, 320 Charles Street, Cambridge, MA 02141, USA				Genbank
FJ898400	Dengue (denv1)	DENV_1/VN/BID_V2863/2006	?						Genbank
GQ199826	Dengue (denv1)	DENV_1/VN/BID_V2820/2007	?						Genbank
FJ410227	Dengue (denv1)	DENV_1/VN/BID_V1879/2007	Henn et al	Direct Submission	Submitted (22-OCT-2008) Broad Institute of MIT and Harvard, 320 Charles Street, Cambridge, MA 02141, USA				Genbank
FJ882558	Dengue (denv1)	DENV_1/VN/BID_V2814/2007	Henn et al	Direct Submission	Submitted (02-APR-2009) Broad Institute of MIT and Harvard, 320 Charles Street, Cambridge, MA 02141, USA				Genbank
EU660391	Dengue (denv1)	DENV_1/VN/BID_V1321/2006	Henn et al	Direct Submission	Submitted (17-APR-2008) Broad Institute of MIT and Harvard, 320 Charles Street, Cambridge, MA 02141, USA				Genbank
HE795086	Dengue (denv1)	2008/00475	Berthet et al	Resequencing microarray PathogenID v2.0 for detection and characterization of viral RNA in human blood specimens infected with Dengue, West Nile and Chikungunya Viruses	Unpublished				Genbank
FJ898388	Dengue (denv1)	DENV_1/VN/BID_V2848/2005	Henn et al	Direct Submission	Submitted (06-APR-2009) Broad Institute of MIT and Harvard, 320 Charles Street, Cambridge, MA 02141, USA				Genbank
FJ898401	Dengue (denv1)	DENV_1/VN/BID_V2864/2006	Henn et al	Direct Submission	Submitted (06-APR-2009) Broad Institute of MIT and Harvard, 320 Charles Street, Cambridge, MA 02141, USA				Genbank
FJ898397	Dengue (denv1)	DENV_1/VN/BID_V2860/2006	Henn et al	Direct Submission	Submitted (06-APR-2009) Broad Institute of MIT and Harvard, 320 Charles Street, Cambridge, MA 02141, USA				Genbank
FJ882526	Dengue (denv1)	DENV_1/VN/BID_V2700/2006	Henn et al	Direct Submission	Submitted (02-APR-2009) Broad Institute of MIT and Harvard, 320 Charles Street, Cambridge, MA 02141, USA				Genbank
GU131698	Dengue (denv1)	DENV_1/VN/BID_V3863/2008	?						Genbank
GU131809	Dengue (denv1)	DENV_1/VN/BID_V4057/2008	Henn et al	Direct Submission	Submitted (22-OCT-2009) Broad Institute of MIT and Harvard, 320 Charles Street, Cambridge, MA 02141, USA				Genbank
FJ410207	Dengue (denv1)	DENV_1/VN/BID_V1814/2007	Henn et al	Direct Submission	Submitted (22-OCT-2008) Broad Institute of MIT and Harvard, 320 Charles Street, Cambridge, MA 02141, USA				Genbank
EU482533	Dengue (denv1)	DENV_1/VN/BID_V989/2006	Henn et al	Direct Submission	Submitted (11-FEB-2008) Broad Institute of MIT and Harvard, 320 Charles Street, Cambridge, MA 02141, USA				Genbank
EU482815	Dengue (denv1)	DENV_1/VN/BID_V821/2006	Henn et al	Direct Submission	Submitted (11-FEB-2008) Broad Institute of MIT and Harvard, 320 Charles Street, Cambridge, MA 02141, USA				Genbank
GQ199789	Dengue (denv1)	DENV_1/VN/BID_V2765/2007	?						Genbank
FJ898391	Dengue (denv1)	DENV_1/VN/BID_V2852/2005	Henn et al	Direct Submission	Submitted (06-APR-2009) Broad Institute of MIT and Harvard, 320 Charles Street, Cambridge, MA 02141, USA				Genbank
FJ882531	Dengue (denv1)	DENV_1/VN/BID_V2705/2006	Henn et al	Direct Submission	Submitted (02-APR-2009) Broad Institute of MIT and Harvard, 320 Charles Street, Cambridge, MA 02141, USA				Genbank
GU131759	Dengue (denv1)	DENV_1/VN/BID_V3986/2008	Henn et al	Direct Submission	Submitted (22-OCT-2009) Broad Institute of MIT and Harvard, 320 Charles Street, Cambridge, MA 02141, USA				Genbank
FJ898387	Dengue (denv1)	DENV_1/VN/BID_V2847/2005	?						Genbank
EU482813	Dengue (denv1)	DENV_1/VN/BID_V819/2006	Henn et al	Direct Submission	Submitted (11-FEB-2008) Broad Institute of MIT and Harvard, 320 Charles Street, Cambridge, MA 02141, USA				Genbank
FJ882517	Dengue (denv1)	DENV_1/VN/BID_V2686/2006	Henn et al	Direct Submission	Submitted (02-APR-2009) Broad Institute of MIT and Harvard, 320 Charles Street, Cambridge, MA 02141, USA				Genbank
FJ639685	Dengue (denv1)	DENV_1/KH/BID_V2001/2005	Henn et al	Direct Submission	Submitted (13-JAN-2009) Broad Institute of MIT and Harvard, 320 Charles Street, Cambridge, MA 02141, USA				Genbank
HM181957	Dengue (denv1)	DENV_1/KH/BID_V4260/2007	Henn et al	Direct Submission	Submitted (30-MAR-2010) Broad Institute of MIT and Harvard, 320 Charles Street, Cambridge, MA 02141, USA				Genbank
HM181941	Dengue (denv1)	DENV_1/KH/BID_V4239/2006	Henn et al	Direct Submission	Submitted (30-MAR-2010) Broad Institute of MIT and Harvard, 320 Charles Street, Cambridge, MA 02141, USA				Genbank
FJ639679	Dengue (denv1)	DENV_1/KH/BID_V1993/2003	Henn et al	Direct Submission	Submitted (13-JAN-2009) Broad Institute of MIT and Harvard, 320 Charles Street, Cambridge, MA 02141, USA				Genbank
HQ624984	Dengue (denv1)	DHF	Tuiskunen et al	Phenotypic and genotypic characterization of dengue virus isolates differentiates dengue fever and dengue hemorrhagic fever from dengue shock syndrome	Arch. Virol. 156 (11), 2023-2032 (2011)				Genbank
GU131703	Dengue (denv1)	DENV_1/VN/BID_V3868/2008	Henn et al	Direct Submission	Submitted (22-OCT-2009) Broad Institute of MIT and Harvard, 320 Charles Street, Cambridge, MA 02141, USA				Genbank
GU131800	Dengue (denv1)	DENV_1/VN/BID_V4043/2008	?						Genbank
KC759167	Dengue (denv1)	DF1203	Zhang et al	Genomic characterization of a dengue-1 virus isolated in Fujian province, 2012	Unpublished				Genbank
HM181936	Dengue (denv1)	DENV_1/KH/BID_V4234/2006	Henn et al	Direct Submission	Submitted (30-MAR-2010) Broad Institute of MIT and Harvard, 320 Charles Street, Cambridge, MA 02141, USA				Genbank
KY849743	Dengue (denv1)	SV594	Castonguay-Vanier et al	Molecular epidemiology of dengue viruses in three provinces of Lao PDR, 2006-2010	PLoS Negl Trop Dis 12 (1), e0006203 (2018)				Genbank
KY849720	Dengue (denv1)	SV437	Castonguay-Vanier et al	Molecular epidemiology of dengue viruses in three provinces of Lao PDR, 2006-2010	PLoS Negl Trop Dis 12 (1), e0006203 (2018)				Genbank
KF887994	Dengue (denv1)	DENV_1/8/Thailand/01/2013	Plyasunova et al	Genetic variability of dengue virus isolates in Russian travellers returned from Southeast Asia	Unpublished				Genbank
GU131895	Dengue (denv1)	DENV_1/IPC/BID_V3787/2009	Henn et al	Direct Submission	Submitted (22-OCT-2009) Broad Institute of MIT and Harvard, 320 Charles Street, Cambridge, MA 02141, USA				Genbank
KC131141	Dengue (denv1)	ZH415	Lin et al	Complete Genome Sequencing of Dengue Virus Type I and Type II from Zhuhai city, China in 2012	Unpublished				Genbank
KC131140	Dengue (denv1)	ZH398	Lin et al	Complete Genome Sequencing of Dengue Virus Type I and Type II from Zhuhai city, China in 2012	Unpublished				Genbank
KX380798	Dengue (denv1)	D1/SG/CT9/2012	?						Genbank
MG877552	Dengue (denv1)	Laos2012	Fontaine et al	Epidemiological significance of dengue virus genetic variation in mosquito infection dynamics	PLoS Pathog. 14 (7), e1007187 (2018)				Genbank
MG877554	Dengue (denv1)	Thai2012	Fontaine et al	Epidemiological significance of dengue virus genetic variation in mosquito infection dynamics	PLoS Pathog. 14 (7), e1007187 (2018)				Genbank
FJ196843	Dengue (denv1)	GD01/06	Wu et al	Molecular epidemiology of dengue viruses in southern China from 1978 to 2006	Virol. J. 8 (1), 322 (2011)				Genbank
FJ176780	Dengue (denv1)	DEN1/GZ/XNC	Chen et al	The origin of dengue viruses caused the DF outbreak in Guangdong province, China, in 2006	Infect. Genet. Evol. 11 (5), 1183-1187 (2011)				Genbank
GQ199771	Dengue (denv1)	DENV_1/VN/BID_V2687/2006	?						Genbank
GQ199776	Dengue (denv1)	DENV_1/VN/BID_V2751/2007	?						Genbank
GU131716	Dengue (denv1)	DENV_1/VN/BID_V3886/2008	?						Genbank
GU131707	Dengue (denv1)	DENV_1/VN/BID_V3872/2008	?						Genbank
GU131693	Dengue (denv1)	DENV_1/VN/BID_V3857/2008	?						Genbank
FJ410263	Dengue (denv1)	DENV_1/VN/BID_V1940/2008	Henn et al	Direct Submission	Submitted (22-OCT-2008) Broad Institute of MIT and Harvard, 320 Charles Street, Cambridge, MA 02141, USA				Genbank
FJ461341	Dengue (denv1)	DENV_1/VN/BID_V1977/2008	Henn et al	Direct Submission	Submitted (07-NOV-2008) Broad Institute of MIT and Harvard, 320 Charles Street, Cambridge, MA 02141, USA				Genbank
GQ199829	Dengue (denv1)	DENV_1/VN/BID_V2824/2007	?						Genbank
MF033199	Dengue (denv1)	V21285	Koo et al	Highly Selective Transmission Success of Dengue Virus Type 1 Lineages in a Dynamic Virus Population: An Evolutionary and Fitness Perspective	iScience 6, 38-51 (2018)				Genbank
FJ432737	Dengue (denv1)	DENV_1/VN/BID_V1798/2007	Henn et al	Direct Submission	Submitted (29-OCT-2008) Broad Institute of MIT and Harvard, 320 Charles Street, Cambridge, MA 02141, USA				Genbank
AB608786	Dengue (denv1)	NDF30	Chu et al	Spatiotemporal dynamics and epistatic interaction sites in dengue virus type 1: a comprehensive sequence-based analysis	PLoS ONE 8 (9), E74165 (2013)				Genbank
EU482496	Dengue (denv1)	DENV_1/VN/BID_V951/2007	Henn et al	Direct Submission	Submitted (11-FEB-2008) Broad Institute of MIT and Harvard, 320 Charles Street, Cambridge, MA 02141, USA				Genbank
EU482529	Dengue (denv1)	DENV_1/VN/BID_V985/2006	Henn et al	Direct Submission	Submitted (11-FEB-2008) Broad Institute of MIT and Harvard, 320 Charles Street, Cambridge, MA 02141, USA				Genbank
FJ024444	Dengue (denv1)	DENV_1/VN/BID_V1628/2006	Henn et al	Direct Submission	Submitted (08-AUG-2008) Broad Institute of MIT and Harvard, 320 Charles Street, Cambridge, MA 02141, USA				Genbank
EU660403	Dengue (denv1)	DENV_1/VN/BID_V1502/2006	Henn et al	Direct Submission	Submitted (17-APR-2008) Broad Institute of MIT and Harvard, 320 Charles Street, Cambridge, MA 02141, USA				Genbank
FJ024438	Dengue (denv1)	DENV_1/VN/BID_V1579/2007	Henn et al	Direct Submission	Submitted (08-AUG-2008) Broad Institute of MIT and Harvard, 320 Charles Street, Cambridge, MA 02141, USA				Genbank
EU726782	Dengue (denv1)	DENV_1/VN/BID_V1559/2007	Henn et al	Direct Submission	Submitted (15-MAY-2008) Broad Institute of MIT and Harvard, 320 Charles Street, Cambridge, MA 02141, USA				Genbank
FJ182025	Dengue (denv1)	DENV_1/VN/BID_V1646/2007	Henn et al	Direct Submission	Submitted (03-SEP-2008) Broad Institute of MIT and Harvard, 320 Charles Street, Cambridge, MA 02141, USA				Genbank
EU482494	Dengue (denv1)	DENV_1/VN/BID_V949/2007	Henn et al	Direct Submission	Submitted (11-FEB-2008) Broad Institute of MIT and Harvard, 320 Charles Street, Cambridge, MA 02141, USA				Genbank
EU482497	Dengue (denv1)	DENV_1/VN/BID_V952/2007	Henn et al	Direct Submission	Submitted (11-FEB-2008) Broad Institute of MIT and Harvard, 320 Charles Street, Cambridge, MA 02141, USA				Genbank
EU677166	Dengue (denv1)	DENV_1/VN/BID_V1541/2007	Henn et al	Direct Submission	Submitted (25-APR-2008) Broad Institute of MIT and Harvard, 320 Charles Street, Cambridge, MA 02141, USA				Genbank
FJ205884	Dengue (denv1)	DENV_1/VN/BID_V1698/2007	Henn et al	Direct Submission	Submitted (10-SEP-2008) Broad Institute of MIT and Harvard, 320 Charles Street, Cambridge, MA 02141, USA				Genbank
EU482498	Dengue (denv1)	DENV_1/VN/BID_V953/2007	Henn et al	Direct Submission	Submitted (11-FEB-2008) Broad Institute of MIT and Harvard, 320 Charles Street, Cambridge, MA 02141, USA				Genbank
FJ024462	Dengue (denv1)	DENV_1/VN/BID_V1700/2007	Henn et al	Direct Submission	Submitted (08-AUG-2008) Broad Institute of MIT and Harvard, 320 Charles Street, Cambridge, MA 02141, USA				Genbank
EU482511	Dengue (denv1)	DENV_1/VN/BID_V966/2007	Henn et al	Direct Submission	Submitted (11-FEB-2008) Broad Institute of MIT and Harvard, 320 Charles Street, Cambridge, MA 02141, USA				Genbank
LC428069	Dengue (denv1)	03_HD_022	?						Genbank
LC428078	Dengue (denv1)	04_HD_010	?						Genbank
KX595191	Dengue (denv1)	Hue265/2013	?						Genbank
FJ182029	Dengue (denv1)	DENV_1/VN/BID_V1658/2007	Henn et al	Direct Submission	Submitted (03-SEP-2008) Broad Institute of MIT and Harvard, 320 Charles Street, Cambridge, MA 02141, USA				Genbank
GQ199794	Dengue (denv1)	DENV_1/VN/BID_V2770/2007	?						Genbank
KF921947	Dengue (denv1)	DENV_1/VN/BID_V3954/2008	Zody et al	Direct Submission	Submitted (02-DEC-2013) Broad Institute of MIT & Harvard, 7 Cambridge Center, Cambridge, MA 02142, USA				Genbank
HM488256	Dengue (denv1)	DENV_1/VN/BID_V4035/2008	Henn et al	Direct Submission	Submitted (21-MAY-2010) Broad Institute of MIT and Harvard, 320 Charles Street, Cambridge, MA 02141, USA				Genbank
GU131776	Dengue (denv1)	DENV_1/VN/BID_V4014/2008	?						Genbank
KY926848	Dengue (denv1)	PF13/190813_45	Lequime et al	Full-genome dengue virus sequencing in mosquito saliva shows lack of convergent positive selection during transmission by Aedes aegypti	Virus Evol 3 (2), vex031 (2017)				Genbank
MG877555	Dengue (denv1)	Ncal2013	Fontaine et al	Epidemiological significance of dengue virus genetic variation in mosquito infection dynamics	PLoS Pathog. 14 (7), e1007187 (2018)				Genbank
LC428076	Dengue (denv1)	03_HD_014	?						Genbank
LC428061	Dengue (denv1)	03_HD_009	?						Genbank
LC428075	Dengue (denv1)	03_HD_002	?						Genbank
LC428077	Dengue (denv1)	01_TN_088	?						Genbank
LC428063	Dengue (denv1)	03_HD_019	?						Genbank
LC428070	Dengue (denv1)	04_HD_009	?						Genbank
LC428067	Dengue (denv1)	01_TN_078	?						Genbank
LC428074	Dengue (denv1)	01_TN_081	?						Genbank
LC428064	Dengue (denv1)	09_HD_019	?						Genbank
LC428068	Dengue (denv1)	01_TN_087	?						Genbank
LC428065	Dengue (denv1)	01_PK_90_L2	?						Genbank
LC428066	Dengue (denv1)	01_TN_083	?						Genbank
FJ906963	Dengue (denv1)	DENV_1/VN/BID_V2735/2007	?						Genbank
EU677174	Dengue (denv1)	DENV_1/VN/BID_V1550/2007	Henn et al	Direct Submission	Submitted (25-APR-2008) Broad Institute of MIT and Harvard, 320 Charles Street, Cambridge, MA 02141, USA				Genbank
GU131824	Dengue (denv1)	DENV_1/VN/BID_V4076/2008	Henn et al	Direct Submission	Submitted (22-OCT-2009) Broad Institute of MIT and Harvard, 320 Charles Street, Cambridge, MA 02141, USA				Genbank
LC428072	Dengue (denv1)	09_HD_013	?						Genbank
LC428057	Dengue (denv1)	11_HD_006	?						Genbank
LC428060	Dengue (denv1)	04_HD_007	?						Genbank
LC428058	Dengue (denv1)	01_TN_091	?						Genbank
LC428071	Dengue (denv1)	03_HD_006	?						Genbank
LC428055	Dengue (denv1)	11_HD_001	?						Genbank
LC428053	Dengue (denv1)	04_HD_015	?						Genbank
MF033239	Dengue (denv1)	V44137	Koo et al	Highly Selective Transmission Success of Dengue Virus Type 1 Lineages in a Dynamic Virus Population: An Evolutionary and Fitness Perspective	iScience 6, 38-51 (2018)				Genbank
LC428056	Dengue (denv1)	04_HD_018	?						Genbank
MF033254	Dengue (denv1)	V25657	Koo et al	Highly Selective Transmission Success of Dengue Virus Type 1 Lineages in a Dynamic Virus Population: An Evolutionary and Fitness Perspective	iScience 6, 38-51 (2018)				Genbank
MK905537	Dengue (denv1)	Henan201903	Du et al	Dengue virus isolation and complete genome sequences analysis from an imported case in henan province	Unpublished				Genbank
MN444624	Dengue (denv1)	LSDFV02	?						Genbank
LC428054	Dengue (denv1)	11_HD_004	?						Genbank
LC428080	Dengue (denv1)	08_HD_001	?						Genbank
LC428073	Dengue (denv1)	01_TN_076	?						Genbank
LC428062	Dengue (denv1)	01_TN_077	?						Genbank
LC428059	Dengue (denv1)	01_TN_040	?						Genbank
LC428079	Dengue (denv1)	01_TN_056	?						Genbank
KC172832	Dengue (denv1)	LNT1128_Laos_2009	Dubot-Peres et al	An epidemic of dengue-1 in a remote village in rural laos	PLoS Negl Trop Dis 7 (8), E2360 (2013)				Genbank
HG316481	Dengue (denv1)	KDH0026A	Fansiri et al	Genetic Mapping of Specific Interactions between Aedes aegypti Mosquitoes and Dengue Viruses	PLoS Genet. 9 (8), E1003621 (2013)				Genbank
KU509256	Dengue (denv1)	DENV1_384	?						Genbank
FJ687431	Dengue (denv1)	DENV_1/TH/BID_V2275/2001	Henn et al	Direct Submission	Submitted (29-JAN-2009) Broad Institute of MIT and Harvard, 320 Charles Street, Cambridge, MA 02141, USA				Genbank
FJ687429	Dengue (denv1)	DENV_1/TH/BID_V2272/2001	Henn et al	Direct Submission	Submitted (29-JAN-2009) Broad Institute of MIT and Harvard, 320 Charles Street, Cambridge, MA 02141, USA				Genbank
FJ850068	Dengue (denv1)	DENV_1/TH/BID_V2273/2001	Henn et al	Direct Submission	Submitted (19-MAR-2009) Broad Institute of MIT and Harvard, 320 Charles Street, Cambridge, MA 02141, USA				Genbank
FJ687426	Dengue (denv1)	DENV_1/TH/BID_V2269/2001	Henn et al	Direct Submission	Submitted (29-JAN-2009) Broad Institute of MIT and Harvard, 320 Charles Street, Cambridge, MA 02141, USA				Genbank
FJ687427	Dengue (denv1)	DENV_1/TH/BID_V2270/2001	Henn et al	Direct Submission	Submitted (29-JAN-2009) Broad Institute of MIT and Harvard, 320 Charles Street, Cambridge, MA 02141, USA				Genbank
FJ687428	Dengue (denv1)	DENV_1/TH/BID_V2271/2001	Henn et al	Direct Submission	Submitted (29-JAN-2009) Broad Institute of MIT and Harvard, 320 Charles Street, Cambridge, MA 02141, USA				Genbank
AY732482	Dengue (denv1)	ThD1_0049_01	Zhang et al	Clade replacements in dengue virus serotypes 1 and 3 are associated with changing serotype prevalence	J. Virol. 79 (24), 15123-15130 (2005)				Genbank
AY732479	Dengue (denv1)	ThD1_0102_01	Zhang et al	Clade replacements in dengue virus serotypes 1 and 3 are associated with changing serotype prevalence	J. Virol. 79 (24), 15123-15130 (2005)				Genbank
KY849741	Dengue (denv1)	SV68	Castonguay-Vanier et al	Molecular epidemiology of dengue viruses in three provinces of Lao PDR, 2006-2010	PLoS Negl Trop Dis 12 (1), e0006203 (2018)				Genbank
AY835999	Dengue (denv1)	ZJ01/2004	Lu et al	Isolation and identification of Dengue virus type 1 isolate ZJ01/2004 from Zhejiang, China	Unpublished				Genbank
DQ836632	Dengue (denv1)	UNKNOWN_DQ836632	Xu et al	An outbreak of dengue virus serotype 1 infection in Cixi, Ningbo, People's Republic of China, 2004, associated with a traveler from Thailand and high density of Aedes albopictus	Am. J. Trop. Med. Hyg. 76 (6), 1182-1188 (2007)				Genbank
GU131709	Dengue (denv1)	DENV_1/VN/BID_V3874/2008	?						Genbank
GU131711	Dengue (denv1)	DENV_1/VN/BID_V3878/2008	Henn et al	Direct Submission	Submitted (22-OCT-2009) Broad Institute of MIT and Harvard, 320 Charles Street, Cambridge, MA 02141, USA				Genbank
GU131773	Dengue (denv1)	DENV_1/VN/BID_V4009/2008	Henn et al	Direct Submission	Submitted (22-OCT-2009) Broad Institute of MIT and Harvard, 320 Charles Street, Cambridge, MA 02141, USA				Genbank
FJ410286	Dengue (denv1)	DENV_1/VN/BID_V1974/2008	Henn et al	Direct Submission	Submitted (22-OCT-2008) Broad Institute of MIT and Harvard, 320 Charles Street, Cambridge, MA 02141, USA				Genbank
KY849734	Dengue (denv1)	UI18014	Castonguay-Vanier et al	Molecular epidemiology of dengue viruses in three provinces of Lao PDR, 2006-2010	PLoS Negl Trop Dis 12 (1), e0006203 (2018)				Genbank
KY849735	Dengue (denv1)	UI18022	Castonguay-Vanier et al	Molecular epidemiology of dengue viruses in three provinces of Lao PDR, 2006-2010	PLoS Negl Trop Dis 12 (1), e0006203 (2018)				Genbank
KY849733	Dengue (denv1)	UI17968	Castonguay-Vanier et al	Molecular epidemiology of dengue viruses in three provinces of Lao PDR, 2006-2010	PLoS Negl Trop Dis 12 (1), e0006203 (2018)				Genbank
KY849731	Dengue (denv1)	UI17517	Castonguay-Vanier et al	Molecular epidemiology of dengue viruses in three provinces of Lao PDR, 2006-2010	PLoS Negl Trop Dis 12 (1), e0006203 (2018)				Genbank
KY849726	Dengue (denv1)	UI15219	Castonguay-Vanier et al	Molecular epidemiology of dengue viruses in three provinces of Lao PDR, 2006-2010	PLoS Negl Trop Dis 12 (1), e0006203 (2018)				Genbank
KY849702	Dengue (denv1)	UI17524	Castonguay-Vanier et al	Molecular epidemiology of dengue viruses in three provinces of Lao PDR, 2006-2010	PLoS Negl Trop Dis 12 (1), e0006203 (2018)				Genbank
KY849703	Dengue (denv1)	LNT1660	Castonguay-Vanier et al	Molecular epidemiology of dengue viruses in three provinces of Lao PDR, 2006-2010	PLoS Negl Trop Dis 12 (1), e0006203 (2018)				Genbank
KY849728	Dengue (denv1)	UI15711	Castonguay-Vanier et al	Molecular epidemiology of dengue viruses in three provinces of Lao PDR, 2006-2010	PLoS Negl Trop Dis 12 (1), e0006203 (2018)				Genbank
KY849725	Dengue (denv1)	UI15040	Castonguay-Vanier et al	Molecular epidemiology of dengue viruses in three provinces of Lao PDR, 2006-2010	PLoS Negl Trop Dis 12 (1), e0006203 (2018)				Genbank
KY849739	Dengue (denv1)	UI18608	Castonguay-Vanier et al	Molecular epidemiology of dengue viruses in three provinces of Lao PDR, 2006-2010	PLoS Negl Trop Dis 12 (1), e0006203 (2018)				Genbank
KY849736	Dengue (denv1)	UI18058	Castonguay-Vanier et al	Molecular epidemiology of dengue viruses in three provinces of Lao PDR, 2006-2010	PLoS Negl Trop Dis 12 (1), e0006203 (2018)				Genbank
KY849732	Dengue (denv1)	UI17578	Castonguay-Vanier et al	Molecular epidemiology of dengue viruses in three provinces of Lao PDR, 2006-2010	PLoS Negl Trop Dis 12 (1), e0006203 (2018)				Genbank
KY849737	Dengue (denv1)	UI18560	Castonguay-Vanier et al	Molecular epidemiology of dengue viruses in three provinces of Lao PDR, 2006-2010	PLoS Negl Trop Dis 12 (1), e0006203 (2018)				Genbank
KY849724	Dengue (denv1)	UI14612	Castonguay-Vanier et al	Molecular epidemiology of dengue viruses in three provinces of Lao PDR, 2006-2010	PLoS Negl Trop Dis 12 (1), e0006203 (2018)				Genbank
KY849729	Dengue (denv1)	UI15814	Castonguay-Vanier et al	Molecular epidemiology of dengue viruses in three provinces of Lao PDR, 2006-2010	PLoS Negl Trop Dis 12 (1), e0006203 (2018)				Genbank
KY849730	Dengue (denv1)	UI17443	Castonguay-Vanier et al	Molecular epidemiology of dengue viruses in three provinces of Lao PDR, 2006-2010	PLoS Negl Trop Dis 12 (1), e0006203 (2018)				Genbank
KY849747	Dengue (denv1)	UI17268	Castonguay-Vanier et al	Molecular epidemiology of dengue viruses in three provinces of Lao PDR, 2006-2010	PLoS Negl Trop Dis 12 (1), e0006203 (2018)				Genbank
KY849738	Dengue (denv1)	UI18600	Castonguay-Vanier et al	Molecular epidemiology of dengue viruses in three provinces of Lao PDR, 2006-2010	PLoS Negl Trop Dis 12 (1), e0006203 (2018)				Genbank
KY849746	Dengue (denv1)	UI14881	Castonguay-Vanier et al	Molecular epidemiology of dengue viruses in three provinces of Lao PDR, 2006-2010	PLoS Negl Trop Dis 12 (1), e0006203 (2018)				Genbank
AB608787	Dengue (denv1)	SDDF1543	Chu et al	Spatiotemporal dynamics and epistatic interaction sites in dengue virus type 1: a comprehensive sequence-based analysis	PLoS ONE 8 (9), E74165 (2013)				Genbank
FJ176779	Dengue (denv1)	DEN1/GZ/OY	Chen et al	The origin of dengue viruses caused the DF outbreak in Guangdong province, China, in 2006	Infect. Genet. Evol. 11 (5), 1183-1187 (2011)				Genbank
FJ196844	Dengue (denv1)	GD02/06	Wu et al	Molecular epidemiology of dengue viruses in southern China from 1978 to 2006	Virol. J. 8 (1), 322 (2011)				Genbank
KT827365	Dengue (denv1)	GZ/6553/D1/2006	Bai et al	Direct Submission	Submitted (25-SEP-2015) Department of Virology & Immunology, Guangzhou Center for Diseases Control and Prevention, 1 Qide Road, Baiyun District, Guangzhou, Guangdong 510440, China				Genbank
KX225491	Dengue (denv1)	GZ8_A3795/M/GZ/2006/DEV1	Zhao et al	Complete genome sequencing of dengue virus isolate in Guangzhou, China	Unpublished				Genbank
MF033202	Dengue (denv1)	V35737	Koo et al	Highly Selective Transmission Success of Dengue Virus Type 1 Lineages in a Dynamic Virus Population: An Evolutionary and Fitness Perspective	iScience 6, 38-51 (2018)				Genbank
KY672943	Dengue (denv1)	DENV_1/China/YN/YNH12_2013_	Hu et al	Molecular characteristics of the full-length genome of dengue serotype 1 virus strains isolated from dengue fever cases in Sino-Myanmar border region in Yunnan province, China	Unpublished				Genbank
KX225490	Dengue (denv1)	GZ8_67/S/Baiyun/2013/DEV1	Zhao et al	Complete genome sequencing of dengue virus isolate in Guangzhou, China	Unpublished				Genbank
KY672932	Dengue (denv1)	DENV_1/China/YN/15DGR7_2015_	Hu et al	Molecular characteristics of the full-length genome of dengue serotype 1 virus strains isolated from dengue fever cases in Sino-Myanmar border region in Yunnan province, China	Unpublished				Genbank
KY672931	Dengue (denv1)	DENV_1/China/YN/15DGR4_2015_	Hu et al	Molecular characteristics of the full-length genome of dengue serotype 1 virus strains isolated from dengue fever cases in Sino-Myanmar border region in Yunnan province, China	Unpublished				Genbank
KJ806941	Dengue (denv1)	SG_EHI_D1/09717Y13	Ng et al	2013 Dengue Outbreaks in Singapore and Malaysia Caused by Different Viral Strains	Am. J. Trop. Med. Hyg. (2015) In press				Genbank
KY672936	Dengue (denv1)	DENV_1/China/YN/LC1502_2015_	Hu et al	Molecular characteristics of the full-length genome of dengue serotype 1 virus strains isolated from dengue fever cases in Sino-Myanmar border region in Yunnan province, China	Unpublished				Genbank
KY672934	Dengue (denv1)	DENV_1/China/YN/GM1502_2015_	Hu et al	Molecular characteristics of the full-length genome of dengue serotype 1 virus strains isolated from dengue fever cases in Sino-Myanmar border region in Yunnan province, China	Unpublished				Genbank
KY672935	Dengue (denv1)	DENV_1/China/YN/GM1503_2015_	Hu et al	Molecular characteristics of the full-length genome of dengue serotype 1 virus strains isolated from dengue fever cases in Sino-Myanmar border region in Yunnan province, China	Unpublished				Genbank
LC410183	Dengue (denv1)	Th17_087DV1	Phadungsombat et al	Emergence of genotype Cosmopolitan of dengue virus type 2 and genotype III of dengue virus type 3 in Thailand	PLoS ONE (2018) In press				Genbank
MG679801	Dengue (denv1)	DENV_1/China/MY22_2017_	Wen et al	Complete Genome Characterization of the 2017 Dengue Outbreak in Xishuangbanna, a Border City of China, Burma and Laos	Front Cell Infect Microbiol 8, 148 (2018)				Genbank
MG679800	Dengue (denv1)	DENV_1/China/MY21_2017_	Wen et al	Complete Genome Characterization of the 2017 Dengue Outbreak in Xishuangbanna, a Border City of China, Burma and Laos	Front Cell Infect Microbiol 8, 148 (2018)				Genbank
MK167013	Dengue (denv1)	YNBN1004	Guan et al	Direct Submission	Submitted (13-NOV-2018) Yunnan Key Laboratory of Vaccine Research & Development on Severe Infectious Diseases, Institute of Medical Biology, Chinese Academy of Medical Sciences and Peking Union Medical College, 935 Jiaoling Road, Xi shuang ban na, Yunnan, China				Genbank
MK167003	Dengue (denv1)	YNBN1008	Guan et al	Direct Submission	Submitted (13-NOV-2018) Yunnan Key Laboratory of Vaccine Research & Development on Severe Infectious Diseases, Institute of Medical Biology, Chinese Academy of Medical Sciences and Peking Union Medical College, 935 Jiaoling Road, Xi shuang ban na, Yunnan, China				Genbank
MK166992	Dengue (denv1)	YNBN1001	Guan et al	Direct Submission	Submitted (13-NOV-2018) Yunnan Key Laboratory of Vaccine Research & Development on Severe Infectious Diseases, Institute of Medical Biology, Chinese Academy of Medical Sciences and Peking Union Medical College, 935 Jiaoling Road, Xi shuang ban na, Yunnan, China				Genbank
MK167018	Dengue (denv1)	YNBN1007	Guan et al	Direct Submission	Submitted (13-NOV-2018) Yunnan Key Laboratory of Vaccine Research & Development on Severe Infectious Diseases, Institute of Medical Biology, Chinese Academy of Medical Sciences and Peking Union Medical College, 935 Jiaoling Road, Xi shuang ban na, Yunnan, China				Genbank
MF033201	Dengue (denv1)	V32089	Koo et al	Highly Selective Transmission Success of Dengue Virus Type 1 Lineages in a Dynamic Virus Population: An Evolutionary and Fitness Perspective	iScience 6, 38-51 (2018)				Genbank
MF033221	Dengue (denv1)	V28041	Koo et al	Highly Selective Transmission Success of Dengue Virus Type 1 Lineages in a Dynamic Virus Population: An Evolutionary and Fitness Perspective	iScience 6, 38-51 (2018)				Genbank
KU509250	Dengue (denv1)	DENV1_17461	Shihada et al	Genetic Diversity and New Lineages of Dengue Virus Serotypes 3 and 4 in Returning Travelers, Germany, 2006-2015	Emerging Infect. Dis. 23 (2), 272-275 (2017)				Genbank
MF405201	Dengue (denv1)	YNPE1	Shi et al	Complete genome sequence and molecular characterization of dengue virus serotype 1 and 2 isolated from Yunnan, China	Unpublished				Genbank
KY672941	Dengue (denv1)	DENV_1/China/YN/DGRL_161_2014_	Hu et al	Molecular characteristics of the full-length genome of dengue serotype 1 virus strains isolated from dengue fever cases in Sino-Myanmar border region in Yunnan province, China	Unpublished				Genbank
KY672942	Dengue (denv1)	DENV_1/China/YN/DGRL_177_2014_	Hu et al	Molecular characteristics of the full-length genome of dengue serotype 1 virus strains isolated from dengue fever cases in Sino-Myanmar border region in Yunnan province, China	Unpublished				Genbank
HQ891316	Dengue (denv1)	DV1_SL_2009d	Tissera et al	Dengue Surveillance in Colombo, Sri Lanka: emergence of a new dengue virus type 1 genotype	Unpublished				Genbank
HQ891315	Dengue (denv1)	DV1_SL_2009c	Tissera et al	Dengue Surveillance in Colombo, Sri Lanka: emergence of a new dengue virus type 1 genotype	Unpublished				Genbank
JN054256	Dengue (denv1)	DV1_SL_2009e	Tissera et al	New dengue virus type 1 genotype in Colombo, Sri Lanka	Emerging Infect. Dis. 17 (11), 2053-2055 (2011)				Genbank
HQ891314	Dengue (denv1)	DV1_SL_2009b	Tissera et al	Dengue Surveillance in Colombo, Sri Lanka: emergence of a new dengue virus type 1 genotype	Unpublished				Genbank
HQ891313	Dengue (denv1)	DV1_SL_2009a	Tissera et al	Dengue Surveillance in Colombo, Sri Lanka: emergence of a new dengue virus type 1 genotype	Unpublished				Genbank
JN054255	Dengue (denv1)	DV1_SL_2010b	Tissera et al	New dengue virus type 1 genotype in Colombo, Sri Lanka	Emerging Infect. Dis. 17 (11), 2053-2055 (2011)				Genbank
MF033203	Dengue (denv1)	V42373	Koo et al	Highly Selective Transmission Success of Dengue Virus Type 1 Lineages in a Dynamic Virus Population: An Evolutionary and Fitness Perspective	iScience 6, 38-51 (2018)				Genbank
MF033215	Dengue (denv1)	V9200	Koo et al	Highly Selective Transmission Success of Dengue Virus Type 1 Lineages in a Dynamic Virus Population: An Evolutionary and Fitness Perspective	iScience 6, 38-51 (2018)				Genbank
KJ726664	Dengue (denv1)	SL_2012_GS0308	Ocwieja et al	Phylogeography and Molecular Epidemiology of an Epidemic Strain of Dengue Virus Type 1 in Sri Lanka	Am. J. Trop. Med. Hyg. 91 (2), 225-234 (2014)				Genbank
KJ468234	Dengue (denv1)	BNI_5201	Punzel et al	Dengue virus transmission by blood stem cell donor after travel to Sri Lanka; Germany, 2013	Emerging Infect. Dis. 20 (8), 1366-1369 (2014)				Genbank
KP398852	Dengue (denv1)	DK87	Murugananthan et al	Direct Submission	Submitted (05-JAN-2015) Ecosystem and Public Health, University of Calgary, 3330 Hospital Drive NW, Calgary, Alberta T2N4C1, Canada				Genbank
KJ726665	Dengue (denv1)	SL_2012_GS0292	Ocwieja et al	Phylogeography and Molecular Epidemiology of an Epidemic Strain of Dengue Virus Type 1 in Sri Lanka	Am. J. Trop. Med. Hyg. 91 (2), 225-234 (2014)				Genbank
MF033196	Dengue (denv1)	V42876	Koo et al	Highly Selective Transmission Success of Dengue Virus Type 1 Lineages in a Dynamic Virus Population: An Evolutionary and Fitness Perspective	iScience 6, 38-51 (2018)				Genbank
KJ726663	Dengue (denv1)	SL_2012_GS0289	Ocwieja et al	Phylogeography and Molecular Epidemiology of an Epidemic Strain of Dengue Virus Type 1 in Sri Lanka	Am. J. Trop. Med. Hyg. 91 (2), 225-234 (2014)				Genbank
KJ726662	Dengue (denv1)	SL_2012_GS0319	Ocwieja et al	Phylogeography and Molecular Epidemiology of an Epidemic Strain of Dengue Virus Type 1 in Sri Lanka	Am. J. Trop. Med. Hyg. 91 (2), 225-234 (2014)				Genbank
KY496856	Dengue (denv1)	D1/Taiwan/813KH9809b	?						Genbank
KY849745	Dengue (denv1)	UI14029	Castonguay-Vanier et al	Molecular epidemiology of dengue viruses in three provinces of Lao PDR, 2006-2010	PLoS Negl Trop Dis 12 (1), e0006203 (2018)				Genbank
FJ687430	Dengue (denv1)	DENV_1/TH/BID_V2274/2001	Henn et al	Direct Submission	Submitted (29-JAN-2009) Broad Institute of MIT and Harvard, 320 Charles Street, Cambridge, MA 02141, USA				Genbank
FJ687432	Dengue (denv1)	DENV_1/TH/BID_V2276/2001	Henn et al	Direct Submission	Submitted (29-JAN-2009) Broad Institute of MIT and Harvard, 320 Charles Street, Cambridge, MA 02141, USA				Genbank
FJ687433	Dengue (denv1)	DENV_1/TH/BID_V2277/2001	Henn et al	Direct Submission	Submitted (29-JAN-2009) Broad Institute of MIT and Harvard, 320 Charles Street, Cambridge, MA 02141, USA				Genbank
KY672933	Dengue (denv1)	DENV_1/China/YN/15DGR55_2015_	Hu et al	Molecular characteristics of the full-length genome of dengue serotype 1 virus strains isolated from dengue fever cases in Sino-Myanmar border region in Yunnan province, China	Unpublished				Genbank
MF033222	Dengue (denv1)	V30629	Koo et al	Highly Selective Transmission Success of Dengue Virus Type 1 Lineages in a Dynamic Virus Population: An Evolutionary and Fitness Perspective	iScience 6, 38-51 (2018)				Genbank
KX620454	Dengue (denv1)	Sz_9/M/SZ/2014/DEV1	?						Genbank
AY713476	Dengue (denv1)	D1Myanmar305/01	Thu et al	Genome analysis of Dengue 1 strains from humans and mosquitoes in Myanmar	Unpublished				Genbank
AY726554	Dengue (denv1)	D1Myanmar31987/98	Thu et al	Genome analysis of Dengue 1 strains from humans and mosquitoes in Myanmar	Unpublished				Genbank
AY708047	Dengue (denv1)	D1Myanmar059/01	Thu et al	Genome analysis of Dengue 1 strains from humans and mosquitoes in Myanmar	Unpublished				Genbank
AY726553	Dengue (denv1)	D1Myanmar49440/02	Thu et al	Genome analysis of Dengue 1 strains from humans and mosquitoes in Myanmar	Unpublished				Genbank
AY726549	Dengue (denv1)	D1Myanmar37726/01	Thu et al	Genome analysis of Dengue 1 strains from humans and mosquitoes in Myanmar	Unpublished				Genbank
AY726551	Dengue (denv1)	D1Myanmar44168/01	Thu et al	Genome analysis of Dengue 1 strains from humans and mosquitoes in Myanmar	Unpublished				Genbank
KY672937	Dengue (denv1)	DENV_1/China/YN/DGRL_6_2014_	Hu et al	Molecular characteristics of the full-length genome of dengue serotype 1 virus strains isolated from dengue fever cases in Sino-Myanmar border region in Yunnan province, China	Unpublished				Genbank
FJ639669	Dengue (denv1)	DENV_1/KH/BID_V1978/2000	Henn et al	Direct Submission	Submitted (13-JAN-2009) Broad Institute of MIT and Harvard, 320 Charles Street, Cambridge, MA 02141, USA				Genbank
FJ639672	Dengue (denv1)	DENV_1/KH/BID_V1983/2001	Henn et al	Direct Submission	Submitted (13-JAN-2009) Broad Institute of MIT and Harvard, 320 Charles Street, Cambridge, MA 02141, USA				Genbank
GQ868619	Dengue (denv1)	DENV_1/KH/BID_V1991/2003	?						Genbank
FJ639670	Dengue (denv1)	DENV_1/KH/BID_V1979/2001	Henn et al	Direct Submission	Submitted (13-JAN-2009) Broad Institute of MIT and Harvard, 320 Charles Street, Cambridge, MA 02141, USA				Genbank
FJ639682	Dengue (denv1)	DENV_1/KH/BID_V1997/2004	Henn et al	Direct Submission	Submitted (13-JAN-2009) Broad Institute of MIT and Harvard, 320 Charles Street, Cambridge, MA 02141, USA				Genbank
FJ882563	Dengue (denv1)	DENV_1/VN/BID_V2826/2003	Henn et al	Direct Submission	Submitted (02-APR-2009) Broad Institute of MIT and Harvard, 320 Charles Street, Cambridge, MA 02141, USA				Genbank
FJ882562	Dengue (denv1)	DENV_1/VN/BID_V2825/2003	Henn et al	Direct Submission	Submitted (02-APR-2009) Broad Institute of MIT and Harvard, 320 Charles Street, Cambridge, MA 02141, USA				Genbank
FJ639680	Dengue (denv1)	DENV_1/KH/BID_V1995/2003	Henn et al	Direct Submission	Submitted (13-JAN-2009) Broad Institute of MIT and Harvard, 320 Charles Street, Cambridge, MA 02141, USA				Genbank
FJ639681	Dengue (denv1)	DENV_1/KH/BID_V1996/2003	Henn et al	Direct Submission	Submitted (13-JAN-2009) Broad Institute of MIT and Harvard, 320 Charles Street, Cambridge, MA 02141, USA				Genbank
KF955445	Dengue (denv1)	DENV_1/KH/BID_V3794/2003	Zody et al	Direct Submission	Submitted (03-DEC-2013) Broad Institute of MIT & Harvard, 7 Cambridge Center, Cambridge, MA 02142, USA				Genbank
FJ639677	Dengue (denv1)	DENV_1/KH/BID_V1989/2003	Henn et al	Direct Submission	Submitted (13-JAN-2009) Broad Institute of MIT and Harvard, 320 Charles Street, Cambridge, MA 02141, USA				Genbank
FJ432747	Dengue (denv1)	DENV_1/VN/BID_V1832/2007	Henn et al	Direct Submission	Submitted (29-OCT-2008) Broad Institute of MIT and Harvard, 320 Charles Street, Cambridge, MA 02141, USA				Genbank
FJ882534	Dengue (denv1)	DENV_1/VN/BID_V2709/2006	Henn et al	Direct Submission	Submitted (02-APR-2009) Broad Institute of MIT and Harvard, 320 Charles Street, Cambridge, MA 02141, USA				Genbank
FJ410234	Dengue (denv1)	DENV_1/VN/BID_V1896/2007	Henn et al	Direct Submission	Submitted (22-OCT-2008) Broad Institute of MIT and Harvard, 320 Charles Street, Cambridge, MA 02141, USA				Genbank
GQ868612	Dengue (denv1)	DENV_1/VN/BID_V2901/2006	?						Genbank
FJ898421	Dengue (denv1)	DENV_1/VN/BID_V2906/2006	Henn et al	Direct Submission	Submitted (06-APR-2009) Broad Institute of MIT and Harvard, 320 Charles Street, Cambridge, MA 02141, USA				Genbank
EU482525	Dengue (denv1)	DENV_1/VN/BID_V981/2006	Henn et al	Direct Submission	Submitted (11-FEB-2008) Broad Institute of MIT and Harvard, 320 Charles Street, Cambridge, MA 02141, USA				Genbank
GU131725	Dengue (denv1)	DENV_1/VN/BID_V3903/2008	?						Genbank
KX951690	Dengue (denv1)	D1/Taiwan/709TN0706a	Yang et al	Molecular epidemiology of dengue viruses in Taiwan	Unpublished				Genbank
KF971869	Dengue (denv1)	CHN/GuangDong/ZhongShan/HuangPu01/2013	Wu et al	Molecular epidemiology of dengue virus 1 epidemic in Zhongshan City in 2013	Unpublished				Genbank
KF971870	Dengue (denv1)	CHN/GuangDong/ZhongShan/Guzhen01/2013	Wu et al	Molecular epidemiology of dengue virus 1 epidemic in Zhongshan City in 2013	Unpublished				Genbank
KF971871	Dengue (denv1)	CHN/GuangDong/ZhongShan/Henglan01/2013	Wu et al	Molecular epidemiology of dengue virus 1 epidemic in Zhongshan City in 2013	Unpublished				Genbank
KJ438296	Dengue (denv1)	GZ27	Yang et al	Dengue fever outbreak in China, 2013	Unpublished				Genbank
KX621251	Dengue (denv1)	GZ8_55/S/Baiyun/2013/DEV1	?						Genbank
KT827370	Dengue (denv1)	GZ/26785/D1/2013	?						Genbank
KX225489	Dengue (denv1)	GZ8_63/S/Liwan/2013/DEV1	Zhao et al	Complete genome sequencing of dengue virus isolate in Guangzhou, China	Unpublished				Genbank
KX225488	Dengue (denv1)	GZ8_59/S/Dongshan/2013/DEV1	Zhao et al	Complete genome sequencing of dengue virus isolate in Guangzhou, China	Unpublished				Genbank
KX620455	Dengue (denv1)	Sz_25/M/SZ/2014/DEV1	?						Genbank
KT827376	Dengue (denv1)	GZ/33754/D1/2014	Bai et al	Direct Submission	Submitted (25-SEP-2015) Department of Virology & Immunology, Guangzhou Center for Diseases Control and Prevention, 1 Qide Road, Baiyun District, Guangzhou, Guangdong 510440, China				Genbank
MG560266	Dengue (denv1)	P1278/China/GD/ZS/2014	Zhao et al	Epidemiological and evolutionary analysis of DENV-1 detected in Guangdong since 2005 basing on lineages characterization of outbreak in 2014	Unpublished				Genbank
KT827372	Dengue (denv1)	GZ/35293/D1/2014	Bai et al	Direct Submission	Submitted (25-SEP-2015) Department of Virology & Immunology, Guangzhou Center for Diseases Control and Prevention, 1 Qide Road, Baiyun District, Guangzhou, Guangdong 510440, China				Genbank
KX621252	Dengue (denv1)	GZ8_84/S/GZ/2014/DEV1	?						Genbank
KT827379	Dengue (denv1)	GZ/14828/D1/2015	?						Genbank
KX458013	Dengue (denv1)	N5/DENV_1/M/GZ/2014	?						Genbank
KT187564	Dengue (denv1)	DENV1/CN/GZDF716/2014	Li et al	Direct Submission	Submitted (20-JUN-2015) Department of Microbiology, Zhongshan School of Medicine, Sun Yat-Sen University, Key Laboratory of Tropical Disease Control, Ministry of Education, W1334, Science & Technology Building, 74 Zhongshan Road Ii, Guangzhou, Guangdong 510080, China				Genbank
KX458014	Dengue (denv1)	N46/DENV_1/M/GZ/2014	?						Genbank
KU509266	Dengue (denv1)	DENV1_18805	?						Genbank
KU509263	Dengue (denv1)	DENV1_18014	Shihada et al	Genetic Diversity and New Lineages of Dengue Virus Serotypes 3 and 4 in Returning Travelers, Germany, 2006-2015	Emerging Infect. Dis. 23 (2), 272-275 (2017)				Genbank
MG877556	Dengue (denv1)	Thai2013	Fontaine et al	Epidemiological significance of dengue virus genetic variation in mosquito infection dynamics	PLoS Pathog. 14 (7), e1007187 (2018)				Genbank
LC011949	Dengue (denv1)	D1/Hu/Shizuoka/NIID181/2014	Tajima et al	Whole Genome Sequencing-Based Molecular Epidemiologic Analysis of Autochthonous Dengue Virus Type 1 Strains Circulating in Japan in 2014	Jpn. J. Infect. Dis. 70 (1), 45-49 (2017)				Genbank
FJ469907	Dengue (denv1)	SG_EHI_D1209Y03	Lee et al	Direct Submission	Submitted (18-NOV-2008) National Environmental Agency, Environmental Health Institute, 11 Biopolis Way #06-05/08, Helios Block, Singapore 138667, Singapore				Genbank
KY849750	Dengue (denv1)	SV224	Castonguay-Vanier et al	Molecular epidemiology of dengue viruses in three provinces of Lao PDR, 2006-2010	PLoS Negl Trop Dis 12 (1), e0006203 (2018)				Genbank
KJ438293	Dengue (denv1)	GZ10	Yang et al	Dengue fever outbreak in China, 2013	Unpublished				Genbank
HG316482	Dengue (denv1)	KDH0030A	Fansiri et al	Genetic Mapping of Specific Interactions between Aedes aegypti Mosquitoes and Dengue Viruses	PLoS Genet. 9 (8), E1003621 (2013)				Genbank
KC172831	Dengue (denv1)	LNT613_Laos_2008	Dubot-Peres et al	An epidemic of dengue-1 in a remote village in rural laos	PLoS Negl Trop Dis 7 (8), E2360 (2013)				Genbank
KY849727	Dengue (denv1)	UI15488	Castonguay-Vanier et al	Molecular epidemiology of dengue viruses in three provinces of Lao PDR, 2006-2010	PLoS Negl Trop Dis 12 (1), e0006203 (2018)				Genbank
KY849704	Dengue (denv1)	LNT2313	Castonguay-Vanier et al	Molecular epidemiology of dengue viruses in three provinces of Lao PDR, 2006-2010	PLoS Negl Trop Dis 12 (1), e0006203 (2018)				Genbank
KY849707	Dengue (denv1)	SV130	Castonguay-Vanier et al	Molecular epidemiology of dengue viruses in three provinces of Lao PDR, 2006-2010	PLoS Negl Trop Dis 12 (1), e0006203 (2018)				Genbank
KY849709	Dengue (denv1)	SV218	Castonguay-Vanier et al	Molecular epidemiology of dengue viruses in three provinces of Lao PDR, 2006-2010	PLoS Negl Trop Dis 12 (1), e0006203 (2018)				Genbank
KY849708	Dengue (denv1)	SV204	Castonguay-Vanier et al	Molecular epidemiology of dengue viruses in three provinces of Lao PDR, 2006-2010	PLoS Negl Trop Dis 12 (1), e0006203 (2018)				Genbank
KY849721	Dengue (denv1)	SV532	Castonguay-Vanier et al	Molecular epidemiology of dengue viruses in three provinces of Lao PDR, 2006-2010	PLoS Negl Trop Dis 12 (1), e0006203 (2018)				Genbank
KY849751	Dengue (denv1)	SV671	Castonguay-Vanier et al	Molecular epidemiology of dengue viruses in three provinces of Lao PDR, 2006-2010	PLoS Negl Trop Dis 12 (1), e0006203 (2018)				Genbank
KY849723	Dengue (denv1)	SV582	Castonguay-Vanier et al	Molecular epidemiology of dengue viruses in three provinces of Lao PDR, 2006-2010	PLoS Negl Trop Dis 12 (1), e0006203 (2018)				Genbank
KY849742	Dengue (denv1)	SV300	Castonguay-Vanier et al	Molecular epidemiology of dengue viruses in three provinces of Lao PDR, 2006-2010	PLoS Negl Trop Dis 12 (1), e0006203 (2018)				Genbank
KY849714	Dengue (denv1)	SV243	Castonguay-Vanier et al	Molecular epidemiology of dengue viruses in three provinces of Lao PDR, 2006-2010	PLoS Negl Trop Dis 12 (1), e0006203 (2018)				Genbank
KY849711	Dengue (denv1)	SV228	Castonguay-Vanier et al	Molecular epidemiology of dengue viruses in three provinces of Lao PDR, 2006-2010	PLoS Negl Trop Dis 12 (1), e0006203 (2018)				Genbank
KY849712	Dengue (denv1)	SV231	Castonguay-Vanier et al	Molecular epidemiology of dengue viruses in three provinces of Lao PDR, 2006-2010	PLoS Negl Trop Dis 12 (1), e0006203 (2018)				Genbank
KY849710	Dengue (denv1)	SV220	Castonguay-Vanier et al	Molecular epidemiology of dengue viruses in three provinces of Lao PDR, 2006-2010	PLoS Negl Trop Dis 12 (1), e0006203 (2018)				Genbank
KY849701	Dengue (denv1)	SV337	Castonguay-Vanier et al	Molecular epidemiology of dengue viruses in three provinces of Lao PDR, 2006-2010	PLoS Negl Trop Dis 12 (1), e0006203 (2018)				Genbank
KY849713	Dengue (denv1)	SV232	Castonguay-Vanier et al	Molecular epidemiology of dengue viruses in three provinces of Lao PDR, 2006-2010	PLoS Negl Trop Dis 12 (1), e0006203 (2018)				Genbank
KY849744	Dengue (denv1)	SV602	Castonguay-Vanier et al	Molecular epidemiology of dengue viruses in three provinces of Lao PDR, 2006-2010	PLoS Negl Trop Dis 12 (1), e0006203 (2018)				Genbank
KY849715	Dengue (denv1)	SV381	Castonguay-Vanier et al	Molecular epidemiology of dengue viruses in three provinces of Lao PDR, 2006-2010	PLoS Negl Trop Dis 12 (1), e0006203 (2018)				Genbank
KY849748	Dengue (denv1)	SV393	Castonguay-Vanier et al	Molecular epidemiology of dengue viruses in three provinces of Lao PDR, 2006-2010	PLoS Negl Trop Dis 12 (1), e0006203 (2018)				Genbank
KY849717	Dengue (denv1)	SV409	Castonguay-Vanier et al	Molecular epidemiology of dengue viruses in three provinces of Lao PDR, 2006-2010	PLoS Negl Trop Dis 12 (1), e0006203 (2018)				Genbank
KY849719	Dengue (denv1)	SV427	Castonguay-Vanier et al	Molecular epidemiology of dengue viruses in three provinces of Lao PDR, 2006-2010	PLoS Negl Trop Dis 12 (1), e0006203 (2018)				Genbank
KY849716	Dengue (denv1)	SV385	Castonguay-Vanier et al	Molecular epidemiology of dengue viruses in three provinces of Lao PDR, 2006-2010	PLoS Negl Trop Dis 12 (1), e0006203 (2018)				Genbank
KY849718	Dengue (denv1)	SV410	Castonguay-Vanier et al	Molecular epidemiology of dengue viruses in three provinces of Lao PDR, 2006-2010	PLoS Negl Trop Dis 12 (1), e0006203 (2018)				Genbank
KY849722	Dengue (denv1)	SV541	Castonguay-Vanier et al	Molecular epidemiology of dengue viruses in three provinces of Lao PDR, 2006-2010	PLoS Negl Trop Dis 12 (1), e0006203 (2018)				Genbank
FJ469909	Dengue (denv1)	SG_EHI_D1227Y03	Lee et al	Direct Submission	Submitted (18-NOV-2008) National Environmental Agency, Environmental Health Institute, 11 Biopolis Way #06-05/08, Helios Block, Singapore 138667, Singapore				Genbank
FJ469908	Dengue (denv1)	SG_EHI_D1210Y03	Lee et al	Direct Submission	Submitted (18-NOV-2008) National Environmental Agency, Environmental Health Institute, 11 Biopolis Way #06-05/08, Helios Block, Singapore 138667, Singapore				Genbank
KP406802	Dengue (denv1)	DenKor_02	Go et al	Complete Genome Sequences of Three Clinical Isolates of Dengue Virus Serotype 1 from South Korean Travelers	Genome Announc 3 (6), e01388-15 (2015)				Genbank
KC762621	Dengue (denv1)	MKS_0397	Sasmono et al	Genomic analysis and growth characteristic of dengue viruses from Makassar, Indonesia	Infect. Genet. Evol. 32, 165-177 (2015)				Genbank
KC762626	Dengue (denv1)	MKS_2138	Sasmono et al	Genomic analysis and growth characteristic of dengue viruses from Makassar, Indonesia	Infect. Genet. Evol. 32, 165-177 (2015)				Genbank
KC762644	Dengue (denv1)	MKS_2094	Sasmono et al	Genomic analysis and growth characteristic of dengue viruses from Makassar, Indonesia	Infect. Genet. Evol. 32, 165-177 (2015)				Genbank
KC762647	Dengue (denv1)	MKS_WS72	Sasmono et al	Genomic analysis and growth characteristic of dengue viruses from Makassar, Indonesia	Infect. Genet. Evol. 32, 165-177 (2015)				Genbank
KC762639	Dengue (denv1)	MKS_WS81	Sasmono et al	Genomic analysis and growth characteristic of dengue viruses from Makassar, Indonesia	Infect. Genet. Evol. 32, 165-177 (2015)				Genbank
KY057373	Dengue (denv1)	SUB_120A	?						Genbank
KY057372	Dengue (denv1)	SUB_098A	?						Genbank
KT827368	Dengue (denv1)	GZ/6519/D1/2007	?						Genbank
KY057365	Dengue (denv1)	SUB_003A	?						Genbank
KU509253	Dengue (denv1)	DENV1_8356	Shihada et al	Genetic Diversity and New Lineages of Dengue Virus Serotypes 3 and 4 in Returning Travelers, Germany, 2006-2015	Emerging Infect. Dis. 23 (2), 272-275 (2017)				Genbank
KJ806947	Dengue (denv1)	SG_EHI_D1/35503Y13	Ng et al	2013 Dengue Outbreaks in Singapore and Malaysia Caused by Different Viral Strains	Am. J. Trop. Med. Hyg. (2015) In press				Genbank
KC762642	Dengue (denv1)	MKS_WS88	Sasmono et al	Genomic analysis and growth characteristic of dengue viruses from Makassar, Indonesia	Infect. Genet. Evol. 32, 165-177 (2015)				Genbank
GQ398255	Dengue (denv1)	DENV_1/SG/07K3640DK1/2008	?						Genbank
MH823207	Dengue (denv1)	JMB_059	Yohan et al	Whole genome sequencing of Indonesian dengue virus isolates using next-generation sequencing	Indones J Biotechnol 23 (2), 74-83 (2018)				Genbank
MF033244	Dengue (denv1)	V5486	Koo et al	Highly Selective Transmission Success of Dengue Virus Type 1 Lineages in a Dynamic Virus Population: An Evolutionary and Fitness Perspective	iScience 6, 38-51 (2018)				Genbank
MF033248	Dengue (denv1)	V7581	Koo et al	Highly Selective Transmission Success of Dengue Virus Type 1 Lineages in a Dynamic Virus Population: An Evolutionary and Fitness Perspective	iScience 6, 38-51 (2018)				Genbank
DQ193572	Dengue (denv1)	Fj231/04	Weng et al	Complete genomic RNA sequence of a Dengue virus type 1 strain isolated in Fujian, China	Unpublished				Genbank
MF033220	Dengue (denv1)	V25333	Koo et al	Highly Selective Transmission Success of Dengue Virus Type 1 Lineages in a Dynamic Virus Population: An Evolutionary and Fitness Perspective	iScience 6, 38-51 (2018)				Genbank
KY057367	Dengue (denv1)	SUB_027A	?						Genbank
MF033257	Dengue (denv1)	V34427	Koo et al	Highly Selective Transmission Success of Dengue Virus Type 1 Lineages in a Dynamic Virus Population: An Evolutionary and Fitness Perspective	iScience 6, 38-51 (2018)				Genbank
KY057370	Dengue (denv1)	SUB_048A	Sasmono et al	Complete genome analysis of dengue virus 1 from Surabaya, Indonesia	Unpublished				Genbank
MF033235	Dengue (denv1)	V13250	Koo et al	Highly Selective Transmission Success of Dengue Virus Type 1 Lineages in a Dynamic Virus Population: An Evolutionary and Fitness Perspective	iScience 6, 38-51 (2018)				Genbank
KU365900	Dengue (denv1)	D1/Taiwan/806KH1405a	Yang et al	Molecular epidemiology of dengue virus in Taiwan, 2011-2015	Unpublished				Genbank
KJ806951	Dengue (denv1)	SG_EHI_D1/51415Y13	Ng et al	2013 Dengue Outbreaks in Singapore and Malaysia Caused by Different Viral Strains	Am. J. Trop. Med. Hyg. (2015) In press				Genbank
KX452067	Dengue (denv1)	TM385	?						Genbank
KU666939	Dengue (denv1)	TM24	Dhanoa et al	Impact of dengue virus (DENV) co-infection on clinical manifestations, disease severity and laboratory parameters	BMC Infect. Dis. 16 (1), 406 (2016)				Genbank
MF033246	Dengue (denv1)	V5696	Koo et al	Highly Selective Transmission Success of Dengue Virus Type 1 Lineages in a Dynamic Virus Population: An Evolutionary and Fitness Perspective	iScience 6, 38-51 (2018)				Genbank
MF033225	Dengue (denv1)	V33084	Koo et al	Highly Selective Transmission Success of Dengue Virus Type 1 Lineages in a Dynamic Virus Population: An Evolutionary and Fitness Perspective	iScience 6, 38-51 (2018)				Genbank
KX224261	Dengue (denv1)	SG_EHI_D1/38043Y14	Hapuarachchi et al	Epidemic resurgence of dengue fever in Singapore in 2013-2014: A virological and entomological perspective	BMC Infect. Dis. 16 (1), 300 (2016)				Genbank
KJ806959	Dengue (denv1)	SG_EHI_D1/07771Y14	Ng et al	2013 Dengue Outbreaks in Singapore and Malaysia Caused by Different Viral Strains	Am. J. Trop. Med. Hyg. (2015) In press				Genbank
KR028435	Dengue (denv1)	DENV_1/GZ/ZW_0802/2014	?						Genbank
KX621250	Dengue (denv1)	GZ8_46/S/Haizhu/2014/DEV1	?						Genbank
KT827373	Dengue (denv1)	GZ/34502/D1/2014	?						Genbank
KX225493	Dengue (denv1)	GZ_12/M/GZ/2014/DEV1	Zhao et al	Complete genome sequencing of dengue virus isolate in Guangzhou, China	Unpublished				Genbank
KX225492	Dengue (denv1)	GZ_11/M/GZ/2014/DEV1	Zhao et al	Complete genome sequencing of dengue virus isolate in Guangzhou, China	Unpublished				Genbank
MF033232	Dengue (denv1)	V9063	Koo et al	Highly Selective Transmission Success of Dengue Virus Type 1 Lineages in a Dynamic Virus Population: An Evolutionary and Fitness Perspective	iScience 6, 38-51 (2018)				Genbank
MF033250	Dengue (denv1)	V9778	Koo et al	Highly Selective Transmission Success of Dengue Virus Type 1 Lineages in a Dynamic Virus Population: An Evolutionary and Fitness Perspective	iScience 6, 38-51 (2018)				Genbank
MF033258	Dengue (denv1)	V42327	Koo et al	Highly Selective Transmission Success of Dengue Virus Type 1 Lineages in a Dynamic Virus Population: An Evolutionary and Fitness Perspective	iScience 6, 38-51 (2018)				Genbank
MF314188	Dengue (denv1)	2016_Singapore_DENV_1_NPHL	Fong et al	Direct Submission	Submitted (09-JUN-2017) Singapore Immunology Network (SIgN), Agency for Science, Technology and Research (A*STAR), 8A Biomedical Grove, Level 4, Immunos, Singapore 138648, Singapore				Genbank
JQ048541	Dengue (denv1)	DG14	Ma et al	Complete genome of Dengue virus type 1 isolated in Dongguan, China	Unpublished				Genbank
KJ806961	Dengue (denv1)	SG_EHI_D1/01963Y14	Ng et al	2013 Dengue Outbreaks in Singapore and Malaysia Caused by Different Viral Strains	Am. J. Trop. Med. Hyg. (2015) In press				Genbank
MF033214	Dengue (denv1)	V7724	Koo et al	Highly Selective Transmission Success of Dengue Virus Type 1 Lineages in a Dynamic Virus Population: An Evolutionary and Fitness Perspective	iScience 6, 38-51 (2018)				Genbank
KX452053	Dengue (denv1)	TM30	Hardiyanto et al	Whole genome sequencing and phylogenetic analysis of dengue virus isolated from Johor, Malaysia	Unpublished				Genbank
MF033236	Dengue (denv1)	V14455	Koo et al	Highly Selective Transmission Success of Dengue Virus Type 1 Lineages in a Dynamic Virus Population: An Evolutionary and Fitness Perspective	iScience 6, 38-51 (2018)				Genbank
MF033233	Dengue (denv1)	V11777	Koo et al	Highly Selective Transmission Success of Dengue Virus Type 1 Lineages in a Dynamic Virus Population: An Evolutionary and Fitness Perspective	iScience 6, 38-51 (2018)				Genbank
MF033223	Dengue (denv1)	V31633	Koo et al	Highly Selective Transmission Success of Dengue Virus Type 1 Lineages in a Dynamic Virus Population: An Evolutionary and Fitness Perspective	iScience 6, 38-51 (2018)				Genbank
MF033218	Dengue (denv1)	V23136	Koo et al	Highly Selective Transmission Success of Dengue Virus Type 1 Lineages in a Dynamic Virus Population: An Evolutionary and Fitness Perspective	iScience 6, 38-51 (2018)				Genbank
MG097876	Dengue (denv1)	SG_EHI_D1/30889Y14	Koo et al	Transmission success of dengue virus is highly selective despite repeated introduction of different viral strains with similar evolutionary rate	Unpublished				Genbank
MN444623	Dengue (denv1)	LSDFV01	?						Genbank
MF033260	Dengue (denv1)	V48555	Koo et al	Highly Selective Transmission Success of Dengue Virus Type 1 Lineages in a Dynamic Virus Population: An Evolutionary and Fitness Perspective	iScience 6, 38-51 (2018)				Genbank
MF683116	Dengue (denv1)	YN17741	Wen et al	Complete genome analysis of Dengue virus type 1 isolated in 2017 Yunnan, China	Unpublished				Genbank
MF683117	Dengue (denv1)	YN176282	Wen et al	Complete genome analysis of Dengue virus type 1 isolated in 2017 Yunnan, China	Unpublished				Genbank
MF681692	Dengue (denv1)	YN2	Wen et al	Complete genome analysis of Dengue virus type 1 isolated from the 2017, Dengue outbreak in Yunnan, China	Unpublished				Genbank
MF681693	Dengue (denv1)	YN176272	Sun et al	Complete genome analysis of Dengue virus type 1 isolated from the 2017 in Yunnan, China	Unpublished				Genbank
MK167000	Dengue (denv1)	YNBN1009	Guan et al	Direct Submission	Submitted (13-NOV-2018) Yunnan Key Laboratory of Vaccine Research & Development on Severe Infectious Diseases, Institute of Medical Biology, Chinese Academy of Medical Sciences and Peking Union Medical College, 935 Jiaoling Road, Xi shuang ban na, Yunnan, China				Genbank
MK167004	Dengue (denv1)	YNBN1019	Guan et al	Direct Submission	Submitted (13-NOV-2018) Yunnan Key Laboratory of Vaccine Research & Development on Severe Infectious Diseases, Institute of Medical Biology, Chinese Academy of Medical Sciences and Peking Union Medical College, 935 Jiaoling Road, Xi shuang ban na, Yunnan, China				Genbank
MK167002	Dengue (denv1)	YNBN1006	Guan et al	Direct Submission	Submitted (13-NOV-2018) Yunnan Key Laboratory of Vaccine Research & Development on Severe Infectious Diseases, Institute of Medical Biology, Chinese Academy of Medical Sciences and Peking Union Medical College, 935 Jiaoling Road, Xi shuang ban na, Yunnan, China				Genbank
MK167014	Dengue (denv1)	YNBN1023	Guan et al	Direct Submission	Submitted (13-NOV-2018) Yunnan Key Laboratory of Vaccine Research & Development on Severe Infectious Diseases, Institute of Medical Biology, Chinese Academy of Medical Sciences and Peking Union Medical College, 935 Jiaoling Road, Xi shuang ban na, Yunnan, China				Genbank
MK167009	Dengue (denv1)	YNBN1016	Guan et al	Direct Submission	Submitted (13-NOV-2018) Yunnan Key Laboratory of Vaccine Research & Development on Severe Infectious Diseases, Institute of Medical Biology, Chinese Academy of Medical Sciences and Peking Union Medical College, 935 Jiaoling Road, Xi shuang ban na, Yunnan, China				Genbank
MK166999	Dengue (denv1)	YNBN1024	Guan et al	Direct Submission	Submitted (13-NOV-2018) Yunnan Key Laboratory of Vaccine Research & Development on Severe Infectious Diseases, Institute of Medical Biology, Chinese Academy of Medical Sciences and Peking Union Medical College, 935 Jiaoling Road, Xi shuang ban na, Yunnan, China				Genbank
MK166998	Dengue (denv1)	YNBN1022	Guan et al	Direct Submission	Submitted (13-NOV-2018) Yunnan Key Laboratory of Vaccine Research & Development on Severe Infectious Diseases, Institute of Medical Biology, Chinese Academy of Medical Sciences and Peking Union Medical College, 935 Jiaoling Road, Xi shuang ban na, Yunnan, China				Genbank
MK166993	Dengue (denv1)	YNBN1018	Guan et al	Direct Submission	Submitted (13-NOV-2018) Yunnan Key Laboratory of Vaccine Research & Development on Severe Infectious Diseases, Institute of Medical Biology, Chinese Academy of Medical Sciences and Peking Union Medical College, 935 Jiaoling Road, Xi shuang ban na, Yunnan, China				Genbank
MK166995	Dengue (denv1)	YNBN1015	Guan et al	Direct Submission	Submitted (13-NOV-2018) Yunnan Key Laboratory of Vaccine Research & Development on Severe Infectious Diseases, Institute of Medical Biology, Chinese Academy of Medical Sciences and Peking Union Medical College, 935 Jiaoling Road, Xi shuang ban na, Yunnan, China				Genbank
MK167016	Dengue (denv1)	YNBN1012	Guan et al	Direct Submission	Submitted (13-NOV-2018) Yunnan Key Laboratory of Vaccine Research & Development on Severe Infectious Diseases, Institute of Medical Biology, Chinese Academy of Medical Sciences and Peking Union Medical College, 935 Jiaoling Road, Xi shuang ban na, Yunnan, China				Genbank
MK167008	Dengue (denv1)	YNBN1014	Guan et al	Direct Submission	Submitted (13-NOV-2018) Yunnan Key Laboratory of Vaccine Research & Development on Severe Infectious Diseases, Institute of Medical Biology, Chinese Academy of Medical Sciences and Peking Union Medical College, 935 Jiaoling Road, Xi shuang ban na, Yunnan, China				Genbank
MK166996	Dengue (denv1)	YNBN1011	Guan et al	Direct Submission	Submitted (13-NOV-2018) Yunnan Key Laboratory of Vaccine Research & Development on Severe Infectious Diseases, Institute of Medical Biology, Chinese Academy of Medical Sciences and Peking Union Medical College, 935 Jiaoling Road, Xi shuang ban na, Yunnan, China				Genbank
MK167011	Dengue (denv1)	YNBN1010	Guan et al	Direct Submission	Submitted (13-NOV-2018) Yunnan Key Laboratory of Vaccine Research & Development on Severe Infectious Diseases, Institute of Medical Biology, Chinese Academy of Medical Sciences and Peking Union Medical College, 935 Jiaoling Road, Xi shuang ban na, Yunnan, China				Genbank
MK167007	Dengue (denv1)	YNBN1013	Guan et al	Direct Submission	Submitted (13-NOV-2018) Yunnan Key Laboratory of Vaccine Research & Development on Severe Infectious Diseases, Institute of Medical Biology, Chinese Academy of Medical Sciences and Peking Union Medical College, 935 Jiaoling Road, Xi shuang ban na, Yunnan, China				Genbank
MK167019	Dengue (denv1)	YNBN1028	Guan et al	Direct Submission	Submitted (13-NOV-2018) Yunnan Key Laboratory of Vaccine Research & Development on Severe Infectious Diseases, Institute of Medical Biology, Chinese Academy of Medical Sciences and Peking Union Medical College, 935 Jiaoling Road, Xi shuang ban na, Yunnan, China				Genbank
MK167010	Dengue (denv1)	YNBN1020	Guan et al	Direct Submission	Submitted (13-NOV-2018) Yunnan Key Laboratory of Vaccine Research & Development on Severe Infectious Diseases, Institute of Medical Biology, Chinese Academy of Medical Sciences and Peking Union Medical College, 935 Jiaoling Road, Xi shuang ban na, Yunnan, China				Genbank
MK167017	Dengue (denv1)	YNBN1027	Guan et al	Direct Submission	Submitted (13-NOV-2018) Yunnan Key Laboratory of Vaccine Research & Development on Severe Infectious Diseases, Institute of Medical Biology, Chinese Academy of Medical Sciences and Peking Union Medical College, 935 Jiaoling Road, Xi shuang ban na, Yunnan, China				Genbank
MK167015	Dengue (denv1)	YNBN1021	Guan et al	Direct Submission	Submitted (13-NOV-2018) Yunnan Key Laboratory of Vaccine Research & Development on Severe Infectious Diseases, Institute of Medical Biology, Chinese Academy of Medical Sciences and Peking Union Medical College, 935 Jiaoling Road, Xi shuang ban na, Yunnan, China				Genbank
MK167012	Dengue (denv1)	YNBN1025	Guan et al	Direct Submission	Submitted (13-NOV-2018) Yunnan Key Laboratory of Vaccine Research & Development on Severe Infectious Diseases, Institute of Medical Biology, Chinese Academy of Medical Sciences and Peking Union Medical College, 935 Jiaoling Road, Xi shuang ban na, Yunnan, China				Genbank
EU081280	Dengue (denv1)	D1/SG/06K2236DK1/2006	Schreiber et al	Genomic epidemiology of a dengue virus epidemic in urban Singapore	J. Virol. 83 (9), 4163-4173 (2009)				Genbank
EU081235	Dengue (denv1)	D1/SG/05K2928DK1/2005	Schreiber et al	Genomic epidemiology of a dengue virus epidemic in urban Singapore	J. Virol. 83 (9), 4163-4173 (2009)				Genbank
EU081262	Dengue (denv1)	D1/SG/05K4173DK1/2005	Schreiber et al	Genomic epidemiology of a dengue virus epidemic in urban Singapore	J. Virol. 83 (9), 4163-4173 (2009)				Genbank
EU081263	Dengue (denv1)	D1/SG/05K4174DK1/2005	Schreiber et al	Genomic epidemiology of a dengue virus epidemic in urban Singapore	J. Virol. 83 (9), 4163-4173 (2009)				Genbank
EU081249	Dengue (denv1)	D1/SG/05K3916DK1/2005	Schreiber et al	Genomic epidemiology of a dengue virus epidemic in urban Singapore	J. Virol. 83 (9), 4163-4173 (2009)				Genbank
EU081275	Dengue (denv1)	D1/SG/05K4620DK1/2005	Schreiber et al	Genomic epidemiology of a dengue virus epidemic in urban Singapore	J. Virol. 83 (9), 4163-4173 (2009)				Genbank
EU081274	Dengue (denv1)	D1/SG/05K4609DK1/2005	Schreiber et al	Genomic epidemiology of a dengue virus epidemic in urban Singapore	J. Virol. 83 (9), 4163-4173 (2009)				Genbank
EU081266	Dengue (denv1)	D1/SG/05K4441DK1/2005	Schreiber et al	Genomic epidemiology of a dengue virus epidemic in urban Singapore	J. Virol. 83 (9), 4163-4173 (2009)				Genbank
EU081240	Dengue (denv1)	D1/SG/05K3886DK1/2005	Schreiber et al	Genomic epidemiology of a dengue virus epidemic in urban Singapore	J. Virol. 83 (9), 4163-4173 (2009)				Genbank
EU081227	Dengue (denv1)	D1/SG/05K847DK1/2005	Schreiber et al	Genomic epidemiology of a dengue virus epidemic in urban Singapore	J. Virol. 83 (9), 4163-4173 (2009)				Genbank
EU081237	Dengue (denv1)	D1/SG/05K3300DK1/2005	Schreiber et al	Genomic epidemiology of a dengue virus epidemic in urban Singapore	J. Virol. 83 (9), 4163-4173 (2009)				Genbank
EU081231	Dengue (denv1)	D1/SG/05K2887DK1/2005	Schreiber et al	Genomic epidemiology of a dengue virus epidemic in urban Singapore	J. Virol. 83 (9), 4163-4173 (2009)				Genbank
EU081228	Dengue (denv1)	D1/SG/05K872DK1/2005	Schreiber et al	Genomic epidemiology of a dengue virus epidemic in urban Singapore	J. Virol. 83 (9), 4163-4173 (2009)				Genbank
EU081245	Dengue (denv1)	D1/SG/05K3908DK1/2005	Schreiber et al	Genomic epidemiology of a dengue virus epidemic in urban Singapore	J. Virol. 83 (9), 4163-4173 (2009)				Genbank
EU081233	Dengue (denv1)	D1/SG/05K2901DK1/2005	Schreiber et al	Genomic epidemiology of a dengue virus epidemic in urban Singapore	J. Virol. 83 (9), 4163-4173 (2009)				Genbank
EU081236	Dengue (denv1)	D1/SG/05K3297DK1/2005	Schreiber et al	Genomic epidemiology of a dengue virus epidemic in urban Singapore	J. Virol. 83 (9), 4163-4173 (2009)				Genbank
EU081268	Dengue (denv1)	D1/SG/05K4468DK1/2005	Schreiber et al	Genomic epidemiology of a dengue virus epidemic in urban Singapore	J. Virol. 83 (9), 4163-4173 (2009)				Genbank
EU081243	Dengue (denv1)	D1/SG/05K3904DK1/2005	Schreiber et al	Genomic epidemiology of a dengue virus epidemic in urban Singapore	J. Virol. 83 (9), 4163-4173 (2009)				Genbank
EU081273	Dengue (denv1)	D1/SG/05K4606DK1/2005	Schreiber et al	Genomic epidemiology of a dengue virus epidemic in urban Singapore	J. Virol. 83 (9), 4163-4173 (2009)				Genbank
EU081279	Dengue (denv1)	D1/SG/05K4820DK1/2005	Schreiber et al	Genomic epidemiology of a dengue virus epidemic in urban Singapore	J. Virol. 83 (9), 4163-4173 (2009)				Genbank
EU081272	Dengue (denv1)	D1/SG/05K4605DK1/2005	Schreiber et al	Genomic epidemiology of a dengue virus epidemic in urban Singapore	J. Virol. 83 (9), 4163-4173 (2009)				Genbank
EU081271	Dengue (denv1)	D1/SG/05K4604DK1/2005	Schreiber et al	Genomic epidemiology of a dengue virus epidemic in urban Singapore	J. Virol. 83 (9), 4163-4173 (2009)				Genbank
EU081264	Dengue (denv1)	D1/SG/05K4175DK1/2005	Schreiber et al	Genomic epidemiology of a dengue virus epidemic in urban Singapore	J. Virol. 83 (9), 4163-4173 (2009)				Genbank
EU081261	Dengue (denv1)	D1/SG/05K4172DK1/2005	Schreiber et al	Genomic epidemiology of a dengue virus epidemic in urban Singapore	J. Virol. 83 (9), 4163-4173 (2009)				Genbank
KY057369	Dengue (denv1)	SUB_038A	?						Genbank
MF033207	Dengue (denv1)	V17168	Koo et al	Highly Selective Transmission Success of Dengue Virus Type 1 Lineages in a Dynamic Virus Population: An Evolutionary and Fitness Perspective	iScience 6, 38-51 (2018)				Genbank
MF033230	Dengue (denv1)	V8355	Koo et al	Highly Selective Transmission Success of Dengue Virus Type 1 Lineages in a Dynamic Virus Population: An Evolutionary and Fitness Perspective	iScience 6, 38-51 (2018)				Genbank
KT831765	Dengue (denv1)	BO15/14	Churrotin et al	Dengue virus type 1 strain isolated in Indonesia shows a close phylogenetic relationship with the strains that caused the autochthonous dengue outbreak in Japan in 2014	Jpn. J. Infect. Dis. (2016) In press				Genbank
MF033217	Dengue (denv1)	V21653	Koo et al	Highly Selective Transmission Success of Dengue Virus Type 1 Lineages in a Dynamic Virus Population: An Evolutionary and Fitness Perspective	iScience 6, 38-51 (2018)				Genbank
KY921902	Dengue (denv1)	SG_EHI_D1/10760Y15	Hapuarachchi et al	Dengue virus diversity in Singapore	Unpublished				Genbank
MF033228	Dengue (denv1)	V10760	Koo et al	Highly Selective Transmission Success of Dengue Virus Type 1 Lineages in a Dynamic Virus Population: An Evolutionary and Fitness Perspective	iScience 6, 38-51 (2018)				Genbank
KU666942	Dengue (denv1)	TM100	?						Genbank
KJ806953	Dengue (denv1)	SG_EHI_D1/04009Y13	Ng et al	2013 Dengue Outbreaks in Singapore and Malaysia Caused by Different Viral Strains	Am. J. Trop. Med. Hyg. (2015) In press				Genbank
MF033206	Dengue (denv1)	V13160	Koo et al	Highly Selective Transmission Success of Dengue Virus Type 1 Lineages in a Dynamic Virus Population: An Evolutionary and Fitness Perspective	iScience 6, 38-51 (2018)				Genbank
KX452055	Dengue (denv1)	TM45	?						Genbank
KX452064	Dengue (denv1)	TM236	?						Genbank
KX452060	Dengue (denv1)	TM85	Hardiyanto et al	Whole genome sequencing and phylogenetic analysis of dengue virus isolated from Johor, Malaysia	Unpublished				Genbank
KU666941	Dengue (denv1)	TM99	?						Genbank
KX452058	Dengue (denv1)	TM79	?						Genbank
MF033208	Dengue (denv1)	V26424	Koo et al	Highly Selective Transmission Success of Dengue Virus Type 1 Lineages in a Dynamic Virus Population: An Evolutionary and Fitness Perspective	iScience 6, 38-51 (2018)				Genbank
KJ806963	Dengue (denv1)	SG_EHI_D1/07211Y14	Ng et al	2013 Dengue Outbreaks in Singapore and Malaysia Caused by Different Viral Strains	Am. J. Trop. Med. Hyg. (2015) In press				Genbank
KP723476	Dengue (denv1)	DENV1/CN/GZ35/2014	Zhao et al	Epidemiological and Virological Characterizations of the 2014 Dengue Outbreak in Guangzhou, China	PLoS ONE 11 (6), E0156548 (2016)				Genbank
KX452057	Dengue (denv1)	TM71	?						Genbank
KX452065	Dengue (denv1)	TM248	?						Genbank
KX452054	Dengue (denv1)	TM32	?						Genbank
MF033245	Dengue (denv1)	V5372	Koo et al	Highly Selective Transmission Success of Dengue Virus Type 1 Lineages in a Dynamic Virus Population: An Evolutionary and Fitness Perspective	iScience 6, 38-51 (2018)				Genbank
MG767211	Dengue (denv1)	09041/DENV_1/GZ/2017	Li et al	Direct Submission	Submitted (07-JAN-2018) Pathogen Biology, Southern Medical University, 1023-1063 Shatainan Road, Baiyun District, Guangzhou, Guangdong 510515, China				Genbank
MF033259	Dengue (denv1)	V44259	Koo et al	Highly Selective Transmission Success of Dengue Virus Type 1 Lineages in a Dynamic Virus Population: An Evolutionary and Fitness Perspective	iScience 6, 38-51 (2018)				Genbank
MF033247	Dengue (denv1)	V7980	Koo et al	Highly Selective Transmission Success of Dengue Virus Type 1 Lineages in a Dynamic Virus Population: An Evolutionary and Fitness Perspective	iScience 6, 38-51 (2018)				Genbank
MF033249	Dengue (denv1)	V8826	Koo et al	Highly Selective Transmission Success of Dengue Virus Type 1 Lineages in a Dynamic Virus Population: An Evolutionary and Fitness Perspective	iScience 6, 38-51 (2018)				Genbank
KU666940	Dengue (denv1)	TM50	?						Genbank
KX452056	Dengue (denv1)	TM70	?						Genbank
KX452051	Dengue (denv1)	TM23	?						Genbank
KX452052	Dengue (denv1)	TM27	Hardiyanto et al	Whole genome sequencing and phylogenetic analysis of dengue virus isolated from Johor, Malaysia	Unpublished				Genbank
KX452050	Dengue (denv1)	TM19	?						Genbank
MF033240	Dengue (denv1)	V46407	Koo et al	Highly Selective Transmission Success of Dengue Virus Type 1 Lineages in a Dynamic Virus Population: An Evolutionary and Fitness Perspective	iScience 6, 38-51 (2018)				Genbank
MH271404	Dengue (denv1)	DV1C/China/GDgz/14629/2014	Zou et al	Virulence difference of five type I dengue viruses and the intrinsic molecular mechanism	PLoS Negl Trop Dis 13 (3), e0007202 (2019)				Genbank
LC016760	Dengue (denv1)	D1/Hu/Hyogo/NIID188/2014	Tajima et al	Whole Genome Sequencing-Based Molecular Epidemiologic Analysis of Autochthonous Dengue Virus Type 1 Strains Circulating in Japan in 2014	Jpn. J. Infect. Dis. 70 (1), 45-49 (2017)				Genbank
LC011948	Dengue (denv1)	D1/Hu/Chiba/NIID153/2014	Tajima et al	Whole Genome Sequencing-Based Molecular Epidemiologic Analysis of Autochthonous Dengue Virus Type 1 Strains Circulating in Japan in 2014	Jpn. J. Infect. Dis. 70 (1), 45-49 (2017)				Genbank
LC335873	Dengue (denv1)	YP10/Mosq/Tokyo/2014	Kobayashi et al	Dengue Virus Infection in Aedes albopictus during the 2014 Autochthonous Dengue Outbreak in Tokyo Metropolis, Japan	Am. J. Trop. Med. Hyg. 98 (5), 1460-1468 (2018)				Genbank
LC335879	Dengue (denv1)	YP18/Mosq/Tokyo/2014	Kobayashi et al	Dengue Virus Infection in Aedes albopictus during the 2014 Autochthonous Dengue Outbreak in Tokyo Metropolis, Japan	Am. J. Trop. Med. Hyg. 98 (5), 1460-1468 (2018)				Genbank
LC335871	Dengue (denv1)	YP02/Mosq/Tokyo/2014	Kobayashi et al	Dengue Virus Infection in Aedes albopictus during the 2014 Autochthonous Dengue Outbreak in Tokyo Metropolis, Japan	Am. J. Trop. Med. Hyg. 98 (5), 1460-1468 (2018)				Genbank
LC335877	Dengue (denv1)	MJ07/Mosq/Tokyo/2014	Kobayashi et al	Dengue Virus Infection in Aedes albopictus during the 2014 Autochthonous Dengue Outbreak in Tokyo Metropolis, Japan	Am. J. Trop. Med. Hyg. 98 (5), 1460-1468 (2018)				Genbank
LC011946	Dengue (denv1)	D1/Hu/Tokyo/NIID111/2014	Tajima et al	Whole Genome Sequencing-Based Molecular Epidemiologic Analysis of Autochthonous Dengue Virus Type 1 Strains Circulating in Japan in 2014	Jpn. J. Infect. Dis. 70 (1), 45-49 (2017)				Genbank
LC011945	Dengue (denv1)	D1/Hu/Saitama/NIID100/2014	Tajima et al	Whole Genome Sequencing-Based Molecular Epidemiologic Analysis of Autochthonous Dengue Virus Type 1 Strains Circulating in Japan in 2014	Jpn. J. Infect. Dis. 70 (1), 45-49 (2017)				Genbank
LC335874	Dengue (denv1)	YP11/Mosq/Tokyo/2014	Kobayashi et al	Dengue Virus Infection in Aedes albopictus during the 2014 Autochthonous Dengue Outbreak in Tokyo Metropolis, Japan	Am. J. Trop. Med. Hyg. 98 (5), 1460-1468 (2018)				Genbank
LC011947	Dengue (denv1)	D1/Hu/Tokyo/NIID149/2014	Tajima et al	Whole Genome Sequencing-Based Molecular Epidemiologic Analysis of Autochthonous Dengue Virus Type 1 Strains Circulating in Japan in 2014	Jpn. J. Infect. Dis. 70 (1), 45-49 (2017)				Genbank
LC335880	Dengue (denv1)	NYC02/Mosq/Tokyo/2014	Kobayashi et al	Dengue Virus Infection in Aedes albopictus during the 2014 Autochthonous Dengue Outbreak in Tokyo Metropolis, Japan	Am. J. Trop. Med. Hyg. 98 (5), 1460-1468 (2018)				Genbank
LC335872	Dengue (denv1)	YP04/Mosq/Tokyo/2014	Kobayashi et al	Dengue Virus Infection in Aedes albopictus during the 2014 Autochthonous Dengue Outbreak in Tokyo Metropolis, Japan	Am. J. Trop. Med. Hyg. 98 (5), 1460-1468 (2018)				Genbank
LC335878	Dengue (denv1)	MJ09/Mosq/Tokyo/2014	Kobayashi et al	Dengue Virus Infection in Aedes albopictus during the 2014 Autochthonous Dengue Outbreak in Tokyo Metropolis, Japan	Am. J. Trop. Med. Hyg. 98 (5), 1460-1468 (2018)				Genbank
LC335875	Dengue (denv1)	MJ03/Mosq/Tokyo/2014	Kobayashi et al	Dengue Virus Infection in Aedes albopictus during the 2014 Autochthonous Dengue Outbreak in Tokyo Metropolis, Japan	Am. J. Trop. Med. Hyg. 98 (5), 1460-1468 (2018)				Genbank
LC335876	Dengue (denv1)	MJ06/Mosq/Tokyo/2014	Kobayashi et al	Dengue Virus Infection in Aedes albopictus during the 2014 Autochthonous Dengue Outbreak in Tokyo Metropolis, Japan	Am. J. Trop. Med. Hyg. 98 (5), 1460-1468 (2018)				Genbank
LC335881	Dengue (denv1)	SCP17/Mosq/Tokyo/2014	Kobayashi et al	Dengue Virus Infection in Aedes albopictus during the 2014 Autochthonous Dengue Outbreak in Tokyo Metropolis, Japan	Am. J. Trop. Med. Hyg. 98 (5), 1460-1468 (2018)				Genbank
GQ868600	Dengue (denv2)	DENV_2/PR/BID_V3367/1969	?						Genbank
JX966380	Dengue (denv2)	DENV2_PR159	Khoo et al	Isolation of midgut escape mutants of two American genotype dengue 2 viruses from Aedes aegypti	Virol. J. 10 (1), 257 (2013)				Genbank
EU056811	Dengue (denv2)	IQT_1950	Vasilakis et al	Genetic and phenotypic characterization of sylvatic dengue virus type 2 strains	Virology 377 (2), 296-307 (2008)				Genbank
GQ868592	Dengue (denv2)	DENV_2/CO/BID_V3358/1986	?						Genbank
AY702040	Dengue (denv2)	I348600	Rodriguez-Roche et al	Virus evolution during a severe dengue epidemic in Cuba, 1997	Virology 334 (2), 154-159 (2005)				Genbank
GQ868590	Dengue (denv2)	DENV_2/MX/BID_V3356/1992	?						Genbank
JX966379	Dengue (denv2)	DENV2_QR94	Khoo et al	Isolation of midgut escape mutants of two American genotype dengue 2 viruses from Aedes aegypti	Virol. J. 10 (1), 257 (2013)				Genbank
FJ898449	Dengue (denv2)	DENV_2/HN/BID_V2945/1984	Henn et al	Direct Submission	Submitted (06-APR-2009) Broad Institute of MIT and Harvard, 320 Charles Street, Cambridge, MA 02141, USA				Genbank
GQ868599	Dengue (denv2)	DENV_2/VE/BID_V3366/1987	Henn et al	Direct Submission	Submitted (03-SEP-2009) Broad Institute of MIT and Harvard, 320 Charles Street, Cambridge, MA 02141, USA				Genbank
GQ868589	Dengue (denv2)	DENV_2/MX/BID_V3355/1983	Henn et al	Direct Submission	Submitted (03-SEP-2009) Broad Institute of MIT and Harvard, 320 Charles Street, Cambridge, MA 02141, USA				Genbank
GQ868588	Dengue (denv2)	DENV_2/MX/BID_V3354/1983	Henn et al	Direct Submission	Submitted (03-SEP-2009) Broad Institute of MIT and Harvard, 320 Charles Street, Cambridge, MA 02141, USA				Genbank
EU056812	Dengue (denv2)	V1328	Vasilakis et al	Genetic and phenotypic characterization of sylvatic dengue virus type 2 strains	Virology 377 (2), 296-307 (2008)				Genbank
KJ918750	Dengue (denv2)	P23085_INDI_60	Kar et al	Dengue virus type 2 isolate P23085 INDI-60 Complete Sequence	Unpublished				Genbank
HM582103	Dengue (denv2)	D2/NC/UH97/1972	Steel et al	Natural attenuation of dengue virus type-2 after a series of island outbreaks: a retrospective phylogenetic study of events in the South Pacific three decades ago	Virology 405 (2), 505-512 (2010)				Genbank
HM582101	Dengue (denv2)	D2/FJ/UH22/1971	Steel et al	Natural attenuation of dengue virus type-2 after a series of island outbreaks: a retrospective phylogenetic study of events in the South Pacific three decades ago	Virology 405 (2), 505-512 (2010)				Genbank
HM582099	Dengue (denv2)	D2/FJ/UH21/1971	Steel et al	Natural attenuation of dengue virus type-2 after a series of island outbreaks: a retrospective phylogenetic study of events in the South Pacific three decades ago	Virology 405 (2), 505-512 (2010)				Genbank
HM582100	Dengue (denv2)	D2/FJ/UH40/1971	Steel et al	Natural attenuation of dengue virus type-2 after a series of island outbreaks: a retrospective phylogenetic study of events in the South Pacific three decades ago	Virology 405 (2), 505-512 (2010)				Genbank
HM582108	Dengue (denv2)	D2/PF/UH50/1972	Steel et al	Natural attenuation of dengue virus type-2 after a series of island outbreaks: a retrospective phylogenetic study of events in the South Pacific three decades ago	Virology 405 (2), 505-512 (2010)				Genbank
HM582109	Dengue (denv2)	D2/PF/UH57/1971	Steel et al	Natural attenuation of dengue virus type-2 after a series of island outbreaks: a retrospective phylogenetic study of events in the South Pacific three decades ago	Virology 405 (2), 505-512 (2010)				Genbank
HM582102	Dengue (denv2)	D2/NC/UH37/1971	Steel et al	Natural attenuation of dengue virus type-2 after a series of island outbreaks: a retrospective phylogenetic study of events in the South Pacific three decades ago	Virology 405 (2), 505-512 (2010)				Genbank
HM582110	Dengue (denv2)	D2/PF/UH00/1973	Steel et al	Natural attenuation of dengue virus type-2 after a series of island outbreaks: a retrospective phylogenetic study of events in the South Pacific three decades ago	Virology 405 (2), 505-512 (2010)				Genbank
HM582107	Dengue (denv2)	D2/AS/UH73/1972	Steel et al	Natural attenuation of dengue virus type-2 after a series of island outbreaks: a retrospective phylogenetic study of events in the South Pacific three decades ago	Virology 405 (2), 505-512 (2010)				Genbank
HM582106	Dengue (denv2)	D2/AS/UH85/1972	Steel et al	Natural attenuation of dengue virus type-2 after a series of island outbreaks: a retrospective phylogenetic study of events in the South Pacific three decades ago	Virology 405 (2), 505-512 (2010)				Genbank
HM582105	Dengue (denv2)	D2/AS/UH79/1972	Steel et al	Natural attenuation of dengue virus type-2 after a series of island outbreaks: a retrospective phylogenetic study of events in the South Pacific three decades ago	Virology 405 (2), 505-512 (2010)				Genbank
HM582104	Dengue (denv2)	D2/AS/UH77/1972	Steel et al	Natural attenuation of dengue virus type-2 after a series of island outbreaks: a retrospective phylogenetic study of events in the South Pacific three decades ago	Virology 405 (2), 505-512 (2010)				Genbank
AY744148	Dengue (denv2)	Tonga/74	Blaney et al	Vaccine candidates derived from a novel infectious cDNA clone of an American genotype dengue virus type 2	BMC Infect. Dis. 4, 39 (2004)				Genbank
HM582116	Dengue (denv2)	D2/TO/UH94/1974	Steel et al	Natural attenuation of dengue virus type-2 after a series of island outbreaks: a retrospective phylogenetic study of events in the South Pacific three decades ago	Virology 405 (2), 505-512 (2010)				Genbank
HM582117	Dengue (denv2)	D2/TO/UH04/1974	Steel et al	Natural attenuation of dengue virus type-2 after a series of island outbreaks: a retrospective phylogenetic study of events in the South Pacific three decades ago	Virology 405 (2), 505-512 (2010)				Genbank
HM582112	Dengue (denv2)	D2/TO/UH19/1974	Steel et al	Natural attenuation of dengue virus type-2 after a series of island outbreaks: a retrospective phylogenetic study of events in the South Pacific three decades ago	Virology 405 (2), 505-512 (2010)				Genbank
HM582111	Dengue (denv2)	D2/TO/UH16/1974	Steel et al	Natural attenuation of dengue virus type-2 after a series of island outbreaks: a retrospective phylogenetic study of events in the South Pacific three decades ago	Virology 405 (2), 505-512 (2010)				Genbank
HM582113	Dengue (denv2)	D2/TO/UH20/1974	Steel et al	Natural attenuation of dengue virus type-2 after a series of island outbreaks: a retrospective phylogenetic study of events in the South Pacific three decades ago	Virology 405 (2), 505-512 (2010)				Genbank
HM582115	Dengue (denv2)	D2/TO/UH44/1974	Steel et al	Natural attenuation of dengue virus type-2 after a series of island outbreaks: a retrospective phylogenetic study of events in the South Pacific three decades ago	Virology 405 (2), 505-512 (2010)				Genbank
HM582114	Dengue (denv2)	D2/TO/UH39/1974	Steel et al	Natural attenuation of dengue virus type-2 after a series of island outbreaks: a retrospective phylogenetic study of events in the South Pacific three decades ago	Virology 405 (2), 505-512 (2010)				Genbank
FJ882602	Dengue (denv2)	DENV_2/LK/BID_V2416/1996	Henn et al	Direct Submission	Submitted (01-APR-2009) Broad Institute of MIT and Harvard, 320 Charles Street, Cambridge, MA 02141, USA				Genbank
MG560143	Dengue (denv2)	UoH_58620	Vaddadi et al	Molecular characterization of dengue virus strains occurring in South India	Unpublished				Genbank
MG721056	Dengue (denv2)	R1_J30_DENV2	Pattabiraman et al	Genomes of dengue viruses circulating in south India	Unpublished				Genbank
MG721054	Dengue (denv2)	R1_J17_DENV2	Pattabiraman et al	Genomes of dengue viruses circulating in south India	Unpublished				Genbank
MG592698	Dengue (denv2)	R1_J15	?						Genbank
JX475906	Dengue (denv2)	V1392	Dash et al	Complete genome sequencing and evolutionary analysis of Indian isolates of Dengue virus type 2	Biochem. Biophys. Res. Commun. 436 (3), 478-485 (2013)				Genbank
MG560144	Dengue (denv2)	UoH_583351	Vaddadi et al	Molecular characterization of dengue virus strains occurring in South India	Unpublished				Genbank
MK629885	Dengue (denv2)	V43253	Koo et al	Molecular characterization of Dengue viruses type 2 isolated in Korean travelers	Unpublished				Genbank
MK578533	Dengue (denv2)	GZ18XN20079	Su et al	An evolutionary study of DENV-II virus in Guangzhou city, 2016-2018	Unpublished				Genbank
MK564488	Dengue (denv2)	GZ18XN60367	Su et al	An evolutionary study on Dengue Virus 2 in Guangzhou city, 2016-2018	Unpublished				Genbank
MH460898	Dengue (denv2)	AO_1	Hill et al	Early Genomic Detection of Cosmopolitan Genotype of Dengue Virus Serotype 2, Angola, 2018	Emerging Infect. Dis. 25 (4), 784-787 (2019)				Genbank
KY427084	Dengue (denv2)	RGCB880/2010	?						Genbank
MH822949	Dengue (denv2)	Cosmopolitan	Kar et al	Isolation and molecular characterization of Dengue virus clinical isolates from pediatric patients in New Delhi	Int. J. Infect. Dis. (2018) In press				Genbank
MH456899	Dengue (denv2)	DENV2/KLF/008/2014	Kamau et al	Genetic diversity of Dengue virus serotype 2 circulating in Kilifi coastal Kenya	Unpublished				Genbank
MH456897	Dengue (denv2)	DENV2/KLF/002/2014	Kamau et al	Genetic diversity of Dengue virus serotype 2 circulating in Kilifi coastal Kenya	Unpublished				Genbank
MH456898	Dengue (denv2)	DENV2/KLF/003/2014	Kamau et al	Genetic diversity of Dengue virus serotype 2 circulating in Kilifi coastal Kenya	Unpublished				Genbank
MH456892	Dengue (denv2)	DENV2/KLF/001/2014	Kamau et al	Genetic diversity of Dengue virus serotype 2 circulating in Kilifi coastal Kenya	Unpublished				Genbank
MH456893	Dengue (denv2)	DENV2/KLF/004/2014	Kamau et al	Genetic diversity of Dengue virus serotype 2 circulating in Kilifi coastal Kenya	Unpublished				Genbank
MH456895	Dengue (denv2)	DENV2/KLF/005/2014	Kamau et al	Genetic diversity of Dengue virus serotype 2 circulating in Kilifi coastal Kenya	Unpublished				Genbank
MH456894	Dengue (denv2)	DENV2/KLF/006/2014	Kamau et al	Genetic diversity of Dengue virus serotype 2 circulating in Kilifi coastal Kenya	Unpublished				Genbank
MG779195	Dengue (denv2)	Mal_003	Kimita et al	Complete Coding Sequences of Dengue Virus Type 2 from Febrile Patients Seen in Malindi District Hospital, Kenya during the 2017 Dengue Fever Outbreak	Unpublished				Genbank
MG779202	Dengue (denv2)	Mal_020	Kimita et al	Complete Coding Sequences of Dengue Virus Type 2 from Febrile Patients Seen in Malindi District Hospital, Kenya during the 2017 Dengue Fever Outbreak	Unpublished				Genbank
MG779199	Dengue (denv2)	Mal_014	Kimita et al	Complete Coding Sequences of Dengue Virus Type 2 from Febrile Patients Seen in Malindi District Hospital, Kenya during the 2017 Dengue Fever Outbreak	Unpublished				Genbank
MG779196	Dengue (denv2)	Mal_007	Kimita et al	Complete Coding Sequences of Dengue Virus Type 2 from Febrile Patients Seen in Malindi District Hospital, Kenya during the 2017 Dengue Fever Outbreak	Unpublished				Genbank
MG779201	Dengue (denv2)	Mal_018	Kimita et al	Complete Coding Sequences of Dengue Virus Type 2 from Febrile Patients Seen in Malindi District Hospital, Kenya during the 2017 Dengue Fever Outbreak	Unpublished				Genbank
MG779198	Dengue (denv2)	Mal_012	Kimita et al	Complete Coding Sequences of Dengue Virus Type 2 from Febrile Patients Seen in Malindi District Hospital, Kenya during the 2017 Dengue Fever Outbreak	Unpublished				Genbank
MG779194	Dengue (denv2)	Mal_002	Kimita et al	Complete Coding Sequences of Dengue Virus Type 2 from Febrile Patients Seen in Malindi District Hospital, Kenya during the 2017 Dengue Fever Outbreak	Unpublished				Genbank
MG779200	Dengue (denv2)	Mal_016	Kimita et al	Complete Coding Sequences of Dengue Virus Type 2 from Febrile Patients Seen in Malindi District Hospital, Kenya during the 2017 Dengue Fever Outbreak	Unpublished				Genbank
MG779203	Dengue (denv2)	Mal_028	Kimita et al	Complete Coding Sequences of Dengue Virus Type 2 from Febrile Patients Seen in Malindi District Hospital, Kenya during the 2017 Dengue Fever Outbreak	Unpublished				Genbank
MG779197	Dengue (denv2)	Mal_011	Kimita et al	Complete Coding Sequences of Dengue Virus Type 2 from Febrile Patients Seen in Malindi District Hospital, Kenya during the 2017 Dengue Fever Outbreak	Unpublished				Genbank
JQ922551	Dengue (denv2)	DENV_2/IND/053598/2005	Jayashri et al	Evolutionary Dynamics of Dengue Virus in India	Unpublished				Genbank
KF041236	Dengue (denv2)	D2/Pakistan/51/2008	Koo et al	Evolution and heterogeneity of multiple serotypes of Dengue virus in Pakistan, 2006-2011	Virol. J. 10, 275 (2013)				Genbank
JQ955623	Dengue (denv2)	RR44	Dash et al	Complete genome sequencing and evolutionary analysis of Indian isolates of Dengue virus type 2	Biochem. Biophys. Res. Commun. 436 (3), 478-485 (2013)				Genbank
JQ922549	Dengue (denv2)	DENV_2/IND/969201/1996	Jayashri et al	Evolutionary Dynamics of Dengue Virus in India	Unpublished				Genbank
GQ252677	Dengue (denv2)	DENV_2/LK/BID_V2422/2004	?						Genbank
GQ252676	Dengue (denv2)	DENV_2/LK/BID_V2421/2003	?						Genbank
KF360005	Dengue (denv2)	DENV_2/PK	Akram et al	Introduction and evolution of dengue virus type 2 in Pakistan: a phylogeographic analysis	Virol. J. 12 (1), 148 (2015)				Genbank
KF041233	Dengue (denv2)	D2/Pakistan/2011_3/2011	Koo et al	Evolution and heterogeneity of multiple serotypes of Dengue virus in Pakistan, 2006-2011	Virol. J. 10, 275 (2013)				Genbank
KF041237	Dengue (denv2)	D2/Pakistan/78/2009	Koo et al	Evolution and heterogeneity of multiple serotypes of Dengue virus in Pakistan, 2006-2011	Virol. J. 10, 275 (2013)				Genbank
KJ830750	Dengue (denv2)	Jeddah_2014	Azhar et al	Complete Genome Sequencing of Dengue Virus Type 2 from Saudi Arabia	Unpublished				Genbank
KF041235	Dengue (denv2)	D2/Pakistan/209/2009	Koo et al	Evolution and heterogeneity of multiple serotypes of Dengue virus in Pakistan, 2006-2011	Virol. J. 10, 275 (2013)				Genbank
KJ010186	Dengue (denv2)	DENV_2/PK/2013	Akram et al	Introduction and evolution of dengue virus type 2 in Pakistan: a phylogeographic analysis	Virol. J. 12 (1), 148 (2015)				Genbank
KF041234	Dengue (denv2)	D2/Pakistan/2011_4/2011	Koo et al	Evolution and heterogeneity of multiple serotypes of Dengue virus in Pakistan, 2006-2011	Virol. J. 10, 275 (2013)				Genbank
KF041232	Dengue (denv2)	D2/Pakistan/2011_23/2011	Koo et al	Evolution and heterogeneity of multiple serotypes of Dengue virus in Pakistan, 2006-2011	Virol. J. 10, 275 (2013)				Genbank
KM217156	Dengue (denv2)	D2/Pk/A2/2011	Ali et al	Direct Submission	Submitted (19-JUL-2014) Department of Genetics, Hazara University, Dhodial, Mansehra, Khyber Pakhtunkhwa 092, Pakistan				Genbank
KM217157	Dengue (denv2)	D2/Pk/A1/2011	Ali et al	Direct Submission	Submitted (19-JUL-2014) Department of Genetics, Hazara University, Dhodial, Mansehra, Khyber Pakhtunkhwa 092, Pakistan				Genbank
KJ010185	Dengue (denv2)	DENV_2/PK/2011	Akram et al	Introduction and evolution of dengue virus type 2 in Pakistan: a phylogeographic analysis	Virol. J. 12 (1), 148 (2015)				Genbank
KJ701507	Dengue (denv2)	DENV_2/Pk/Swat_02	Ali et al	Complete genome sequence of dengue virus 2/Pakistan/Swat-02 isolate	Unpublished				Genbank
KM217158	Dengue (denv2)	D2/Pk/Swat_01	Ali et al	Direct Submission	Submitted (19-JUL-2014) Department of Genetics, Hazara University, Dhodial, Mansehra, Khyber Pakhtunkhwa 092, Pakistan				Genbank
FJ898454	Dengue (denv2)	DENV_2/IN/BID_V2961/2006	Henn et al	Direct Submission	Submitted (06-APR-2009) Broad Institute of MIT and Harvard, 320 Charles Street, Cambridge, MA 02141, USA				Genbank
DQ448231	Dengue (denv2)	GWL18_INDI_01	Dash et al	Direct Submission	Submitted (14-MAR-2006) Virology Division, Defense R & D Establishment, Jhansi Road, Gwalior, MP 474 002, India				Genbank
KU509271	Dengue (denv2)	DENV2_2627	Shihada et al	Genetic Diversity and New Lineages of Dengue Virus Serotypes 3 and 4 in Returning Travelers, Germany, 2006-2015	Emerging Infect. Dis. (2017) In press				Genbank
JQ955624	Dengue (denv2)	Od2112	Dash et al	Complete genome sequencing and evolutionary analysis of Indian isolates of Dengue virus type 2	Biochem. Biophys. Res. Commun. 436 (3), 478-485 (2013)				Genbank
KY427085	Dengue (denv2)	RGCB921/2011	?						Genbank
KF479233	Dengue (denv2)	QHD13CAIQ	Ma et al	First confirmation of imported dengue virus serotype 2 complete genome in urine from a Chinese traveler returning from India	Virol. J. 11, 56 (2014)				Genbank
KX380829	Dengue (denv2)	D2/SG/CT36/2013	?						Genbank
KX380828	Dengue (denv2)	D2/SG/CT35/2013	?						Genbank
MG721057	Dengue (denv2)	R1_J36_DENV2	Pattabiraman et al	Genomes of dengue viruses circulating in south India	Unpublished				Genbank
MG721062	Dengue (denv2)	R1_J46_DENV2	Pattabiraman et al	Genomes of dengue viruses circulating in south India	Unpublished				Genbank
MN272404	Dengue (denv2)	RUJul	?						Genbank
MN272405	Dengue (denv2)	RU16417	?						Genbank
MG721055	Dengue (denv2)	R1_J22_DENV2	Pattabiraman et al	Genomes of dengue viruses circulating in south India	Unpublished				Genbank
MG721058	Dengue (denv2)	R1_J45_DENV2	Pattabiraman et al	Genomes of dengue viruses circulating in south India	Unpublished				Genbank
MK629886	Dengue (denv2)	V43254	Koo et al	Molecular characterization of Dengue viruses type 2 isolated in Korean travelers	Unpublished				Genbank
MK578531	Dengue (denv2)	GZ16XN03534	Su et al	An evolutionary study of DENV-II virus in Guangzhou city, 2016-2018	Unpublished				Genbank
MH110592	Dengue (denv2)	D2/CN/HZ_594/2017	Yu et al	Multiple lineages of Dengue virus serotype 2 cosmopolitan genotype caused a local dengue outbreak in Hangzhou, Zhejiang province, China, 2017	Unpublished				Genbank
MH110585	Dengue (denv2)	D2/CN/HZ_439/2017	Yu et al	Multiple lineages of Dengue virus serotype 2 cosmopolitan genotype caused a local dengue outbreak in Hangzhou, Zhejiang province, China, 2017	Unpublished				Genbank
MH110589	Dengue (denv2)	D2/CN/HZ_510/2017	Yu et al	Multiple lineages of Dengue virus serotype 2 cosmopolitan genotype caused a local dengue outbreak in Hangzhou, Zhejiang province, China, 2017	Unpublished				Genbank
KY672951	Dengue (denv2)	DENV_2/China/YN/JH1502_2015_	Hu et al	Molecular characteristics of the full-length genome of dengue serotype 2 virus strains isolated from dengue fever cases and their epidemiological feature in southwestern border region of Yunnan province	Unpublished				Genbank
KY672954	Dengue (denv2)	DENV_2/China/YN/JH1516_2015_	Hu et al	Molecular characteristics of the full-length genome of dengue serotype 2 virus strains isolated from dengue fever cases and their epidemiological feature in southwestern border region of Yunnan province	Unpublished				Genbank
KY672952	Dengue (denv2)	DENV_2/China/YN/JH1505_2015_	Hu et al	Molecular characteristics of the full-length genome of dengue serotype 2 virus strains isolated from dengue fever cases and their epidemiological feature in southwestern border region of Yunnan province	Unpublished				Genbank
KY672953	Dengue (denv2)	DENV_2/China/YN/JH1515_2015_	Hu et al	Molecular characteristics of the full-length genome of dengue serotype 2 virus strains isolated from dengue fever cases and their epidemiological feature in southwestern border region of Yunnan province	Unpublished				Genbank
KY937186	Dengue (denv2)	XLLM10666	Jiang et al	The phylogenetic and cross-referencing of flaviviruses in worldwide	Unpublished				Genbank
KY937185	Dengue (denv2)	XZXM10610	Jiang et al	The deletion and insertion mutation occured in genome of dengue isolated in Xishuangbanna, Yunnan, China	Unpublished				Genbank
KY937188	Dengue (denv2)	XHZF10615	Jiang et al	The deletion and insertion mutation occured in genome of dengue isolated in Xishuangbanna, Yunnan, China	Unpublished				Genbank
KY937190	Dengue (denv2)	XLXY10594	Jiang et al	The phylogenetic and cross-referencing of flaviviruses in worldwide	Unpublished				Genbank
MF156240	Dengue (denv2)	XSBN08	Zhao et al	Direct Submission	Submitted (24-MAY-2017) Yunnan Key Laboratory of Vaccine Research & Development on Severe Infectious Diseases, Institute of Medical Biology, Chinese Academy of Medical Sciences, 935 Jiao Ling Road, Kunming, Yunnan 650118, China				Genbank
MF156241	Dengue (denv2)	XSBN09	Zhao et al	Direct Submission	Submitted (24-MAY-2017) Yunnan Key Laboratory of Vaccine Research & Development on Severe Infectious Diseases, Institute of Medical Biology, Chinese Academy of Medical Sciences, 935 Jiao Ling Road, Kunming, Yunnan 650118, China				Genbank
MF156236	Dengue (denv2)	XSBN04	Zhao et al	Direct Submission	Submitted (24-MAY-2017) Yunnan Key Laboratory of Vaccine Research & Development on Severe Infectious Diseases, Institute of Medical Biology, Chinese Academy of Medical Sciences, 935 Jiao Ling Road, Kunming, Yunnan 650118, China				Genbank
MF156237	Dengue (denv2)	XSBN05	Zhao et al	Direct Submission	Submitted (24-MAY-2017) Yunnan Key Laboratory of Vaccine Research & Development on Severe Infectious Diseases, Institute of Medical Biology, Chinese Academy of Medical Sciences, 935 Jiao Ling Road, Kunming, Yunnan 650118, China				Genbank
MF156248	Dengue (denv2)	XSBN16	Zhao et al	Direct Submission	Submitted (24-MAY-2017) Yunnan Key Laboratory of Vaccine Research & Development on Severe Infectious Diseases, Institute of Medical Biology, Chinese Academy of Medical Sciences, 935 Jiao Ling Road, Kunming, Yunnan 650118, China				Genbank
MF156235	Dengue (denv2)	XSBN03	Zhao et al	Direct Submission	Submitted (24-MAY-2017) Yunnan Key Laboratory of Vaccine Research & Development on Severe Infectious Diseases, Institute of Medical Biology, Chinese Academy of Medical Sciences, 935 Jiao Ling Road, Kunming, Yunnan 650118, China				Genbank
MF156233	Dengue (denv2)	XSBN01	Zhao et al	Direct Submission	Submitted (24-MAY-2017) Yunnan Key Laboratory of Vaccine Research & Development on Severe Infectious Diseases, Institute of Medical Biology, Chinese Academy of Medical Sciences, 935 Jiao Ling Road, Kunming, Yunnan 650118, China				Genbank
MF156245	Dengue (denv2)	XSBN13	Zhao et al	Direct Submission	Submitted (24-MAY-2017) Yunnan Key Laboratory of Vaccine Research & Development on Severe Infectious Diseases, Institute of Medical Biology, Chinese Academy of Medical Sciences, 935 Jiao Ling Road, Kunming, Yunnan 650118, China				Genbank
MF156246	Dengue (denv2)	XSBN14	Zhao et al	Direct Submission	Submitted (24-MAY-2017) Yunnan Key Laboratory of Vaccine Research & Development on Severe Infectious Diseases, Institute of Medical Biology, Chinese Academy of Medical Sciences, 935 Jiao Ling Road, Kunming, Yunnan 650118, China				Genbank
MF156242	Dengue (denv2)	XSBN10	Zhao et al	Direct Submission	Submitted (24-MAY-2017) Yunnan Key Laboratory of Vaccine Research & Development on Severe Infectious Diseases, Institute of Medical Biology, Chinese Academy of Medical Sciences, 935 Jiao Ling Road, Kunming, Yunnan 650118, China				Genbank
MF156239	Dengue (denv2)	XSBN07	Zhao et al	Direct Submission	Submitted (24-MAY-2017) Yunnan Key Laboratory of Vaccine Research & Development on Severe Infectious Diseases, Institute of Medical Biology, Chinese Academy of Medical Sciences, 935 Jiao Ling Road, Kunming, Yunnan 650118, China				Genbank
MF156238	Dengue (denv2)	XSBN06	Zhao et al	Direct Submission	Submitted (24-MAY-2017) Yunnan Key Laboratory of Vaccine Research & Development on Severe Infectious Diseases, Institute of Medical Biology, Chinese Academy of Medical Sciences, 935 Jiao Ling Road, Kunming, Yunnan 650118, China				Genbank
MF156243	Dengue (denv2)	XSBN11	Zhao et al	Direct Submission	Submitted (24-MAY-2017) Yunnan Key Laboratory of Vaccine Research & Development on Severe Infectious Diseases, Institute of Medical Biology, Chinese Academy of Medical Sciences, 935 Jiao Ling Road, Kunming, Yunnan 650118, China				Genbank
GQ398259	Dengue (denv2)	DENV_2/ID/1017DN/1976	?						Genbank
GQ398258	Dengue (denv2)	DENV_2/ID/1016DN/1975	?						Genbank
GQ398262	Dengue (denv2)	DENV_2/ID/1127DN/1976	?						Genbank
GQ398260	Dengue (denv2)	DENV_2/ID/1070DN/1976	?						Genbank
GQ398261	Dengue (denv2)	DENV_2/ID/1172DN/1976	?						Genbank
EU056810	Dengue (denv2)	V1349	Vasilakis et al	Genetic and phenotypic characterization of sylvatic dengue virus type 2 strains	Virology 377 (2), 296-307 (2008)				Genbank
GU131843	Dengue (denv2)	DENV_2/BF/BID_V3502/1986	Henn et al	Direct Submission	Submitted (22-OCT-2009) Broad Institute of MIT and Harvard, 320 Charles Street, Cambridge, MA 02141, USA				Genbank
KY627763	Dengue (denv2)	7754691/BF/2016	Baronti et al	Complete coding sequences of two dengue virus type 2 isolates from an outbreak in Burkina Faso, 2016	Genome Announc (2017) In press				Genbank
KY627762	Dengue (denv2)	7869191/BF/2016	Baronti et al	Complete coding sequences of two dengue virus type 2 isolates from an outbreak in Burkina Faso, 2016	Genome Announc (2017) In press				Genbank
GQ398263	Dengue (denv2)	DENV_2/ID/1023DN/1975	?						Genbank
GQ398264	Dengue (denv2)	DENV_2/ID/1046DN/1976	?						Genbank
KU666945	Dengue (denv2)	TM78	Dhanoa et al	Impact of dengue virus (DENV) co-infection on clinical manifestations, disease severity and laboratory parameters	BMC Infect. Dis. 16 (1), 406 (2016)				Genbank
JN851131	Dengue (denv2)	SGEHI_D2_0762Y05	Lee et al	Dengue virus surveillance in Singapore reveals high viral diversity through multiple introductions and in situ evolution	Unpublished				Genbank
FJ196852	Dengue (denv2)	GD01/01	Wu et al	Molecular epidemiology of dengue viruses in southern China from 1978 to 2006	Virol. J. 8 (1), 322 (2011)				Genbank
KC964093	Dengue (denv2)	GD19/2001	Bai et al	Dengue virus 2 polyprotein gene	Unpublished				Genbank
KF744397	Dengue (denv2)	01_St_206	Kawashima et al	Phylogenomic Analysis of Dengue 2 Viruses from 1995 to 2010 in the Philippines	Unpublished				Genbank
KU509269	Dengue (denv2)	DENV2_973	Shihada et al	Genetic Diversity and New Lineages of Dengue Virus Serotypes 3 and 4 in Returning Travelers, Germany, 2006-2015	Emerging Infect. Dis. (2017) In press				Genbank
KU509274	Dengue (denv2)	DENV2_3519	?						Genbank
KU509277	Dengue (denv2)	DENV2_14706	?						Genbank
KU509275	Dengue (denv2)	DENV2_3849	?						Genbank
KU509276	Dengue (denv2)	DENV2_3850	?						Genbank
MH827542	Dengue (denv2)	D2/China/GDst/GD16047/2016	De et al	Dengue fever in Guangdong	Unpublished				Genbank
MH827545	Dengue (denv2)	D2/China/GDzs/GD16168/2016_Philippines_	De et al	Dengue fever in Guangdong	Unpublished				Genbank
MH985859	Dengue (denv2)	Van_2017	Pyke et al	First complete genome sequences of dengue virus serotype 2 strains from Vanuatu and the Solomon Islands	Microbiol Resour Announc (2018) In press				Genbank
KF744398	Dengue (denv2)	05_Sa_018	Kawashima et al	Phylogenomic Analysis of Dengue 2 Viruses from 1995 to 2010 in the Philippines	Unpublished				Genbank
DQ645542	Dengue (denv2)	950_DF_11/12/2001	Chen et al	Evolution of dengue virus type 2 during two consecutive outbreaks in Taiwan in 2001-2	Unpublished				Genbank
DQ645540	Dengue (denv2)	904_DHF_10/31/2001	Chen et al	Evolution of dengue virus type 2 during two consecutive outbreaks in Taiwan in 2001-2	Unpublished				Genbank
DQ645543	Dengue (denv2)	1018_DF_12/03/2001	Chen et al	Evolution of dengue virus type 2 during two consecutive outbreaks in Taiwan in 2001-2	Unpublished				Genbank
DQ645544	Dengue (denv2)	1024_DHF_12/07/2001	Chen et al	Evolution of dengue virus type 2 during two consecutive outbreaks in Taiwan in 2001-2	Unpublished				Genbank
DQ645541	Dengue (denv2)	915_DF_11/03/2001	Chen et al	Evolution of dengue virus type 2 during two consecutive outbreaks in Taiwan in 2001-2	Unpublished				Genbank
DQ645555	Dengue (denv2)	2659_DHF_11/01/2002	Chen et al	Evolution of dengue virus type 2 during two consecutive outbreaks in Taiwan in 2001-2	Unpublished				Genbank
DQ645551	Dengue (denv2)	2191_DF_09/12/2002	Chen et al	Evolution of dengue virus type 2 during two consecutive outbreaks in Taiwan in 2001-2	Unpublished				Genbank
DQ645553	Dengue (denv2)	2559_DHF_10/23/2002	Chen et al	Evolution of dengue virus type 2 during two consecutive outbreaks in Taiwan in 2001-2	Unpublished				Genbank
DQ645545	Dengue (denv2)	1183_DF_06/17/2002	Chen et al	Evolution of dengue virus type 2 during two consecutive outbreaks in Taiwan in 2001-2	Unpublished				Genbank
DQ645556	Dengue (denv2)	2784_DF_11/18/2002	Chen et al	Evolution of dengue virus type 2 during two consecutive outbreaks in Taiwan in 2001-2	Unpublished				Genbank
DQ645552	Dengue (denv2)	2208_DHF_09/13/2002	Chen et al	Evolution of dengue virus type 2 during two consecutive outbreaks in Taiwan in 2001-2	Unpublished				Genbank
DQ645554	Dengue (denv2)	2587_DF_10/26/2002	Chen et al	Evolution of dengue virus type 2 during two consecutive outbreaks in Taiwan in 2001-2	Unpublished				Genbank
DQ645546	Dengue (denv2)	1222_DF_06/24/2002	Chen et al	Evolution of dengue virus type 2 during two consecutive outbreaks in Taiwan in 2001-2	Unpublished				Genbank
DQ645549	Dengue (denv2)	1945_DHF_08/18/2002	Chen et al	Evolution of dengue virus type 2 during two consecutive outbreaks in Taiwan in 2001-2	Unpublished				Genbank
DQ645548	Dengue (denv2)	1464_DHF_07/20/2002	Chen et al	Evolution of dengue virus type 2 during two consecutive outbreaks in Taiwan in 2001-2	Unpublished				Genbank
DQ645547	Dengue (denv2)	1421_DF_07/16/2002	Chen et al	Evolution of dengue virus type 2 during two consecutive outbreaks in Taiwan in 2001-2	Unpublished				Genbank
DQ645550	Dengue (denv2)	1949_DF_08/19/2002	Chen et al	Evolution of dengue virus type 2 during two consecutive outbreaks in Taiwan in 2001-2	Unpublished				Genbank
FJ196853	Dengue (denv2)	GD01/03	Wu et al	Molecular epidemiology of dengue viruses in southern China from 1978 to 2006	Virol. J. 8 (1), 322 (2011)				Genbank
KC964094	Dengue (denv2)	GD09/93	Bai et al	Dengue virus 2 polyprotein gene	Unpublished				Genbank
FJ196854	Dengue (denv2)	GD06/93	Wu et al	Molecular epidemiology of dengue viruses in southern China from 1978 to 2006	Virol. J. 8 (1), 322 (2011)				Genbank
MK578532	Dengue (denv2)	GZ16XN10007	Su et al	An evolutionary study of DENV-II virus in Guangzhou city, 2016-2018	Unpublished				Genbank
KX380836	Dengue (denv2)	D2/SG/CT46/2013	?						Genbank
KX380835	Dengue (denv2)	D2/SG/CT44/2013	?						Genbank
KX380830	Dengue (denv2)	D2/SG/CT38/2013	Sung et al	Extended Evaluation of Virological, Immunological and Pharmacokinetic Endpoints of CELADEN: A Randomized, Placebo-Controlled Trial of Celgosivir in Dengue Fever Patients	PLoS Negl Trop Dis 10 (8), E0004851 (2016)				Genbank
KX380833	Dengue (denv2)	D2/SG/CT41/2013	Sung et al	Extended Evaluation of Virological, Immunological and Pharmacokinetic Endpoints of CELADEN: A Randomized, Placebo-Controlled Trial of Celgosivir in Dengue Fever Patients	PLoS Negl Trop Dis 10 (8), E0004851 (2016)				Genbank
KX380809	Dengue (denv2)	D2/SG/CT10/2012	?						Genbank
KX380832	Dengue (denv2)	D2/SG/CT40/2013	Sung et al	Extended Evaluation of Virological, Immunological and Pharmacokinetic Endpoints of CELADEN: A Randomized, Placebo-Controlled Trial of Celgosivir in Dengue Fever Patients	PLoS Negl Trop Dis 10 (8), E0004851 (2016)				Genbank
KX380838	Dengue (denv2)	D2/SG/CT51/2013	?						Genbank
KY921904	Dengue (denv2)	SG_EHI_D2/09423Y14	Hapuarachchi et al	Dengue virus diversity in Singapore	Unpublished				Genbank
JN851126	Dengue (denv2)	SGEHI_D2_0578Y05	Lee et al	Dengue virus surveillance in Singapore reveals high viral diversity through multiple introductions and in situ evolution	Unpublished				Genbank
JN851127	Dengue (denv2)	SGEHI_D2_0685Y04	Lee et al	Dengue virus surveillance in Singapore reveals high viral diversity through multiple introductions and in situ evolution	Unpublished				Genbank
JN851123	Dengue (denv2)	SGEHI_D2_0377Y04	Lee et al	Dengue virus surveillance in Singapore reveals high viral diversity through multiple introductions and in situ evolution	Unpublished				Genbank
HM488257	Dengue (denv2)	DENV_2/GU/BID_V2950/2001	Henn et al	Direct Submission	Submitted (21-MAY-2010) Broad Institute of MIT and Harvard, 320 Charles Street, Cambridge, MA 02141, USA				Genbank
JF327392	Dengue (denv2)	DENV_2/SG/D2Y98P_PP1/2009	Grant et al	A Single Amino Acid in Nonstructural Protein NS4B Confers Virulence to Dengue Virus in AG129 Mice through Enhancement of Viral RNA Synthesis	J. Virol. 85 (15), 7775-7787 (2011)				Genbank
KC762669	Dengue (denv2)	MKS_0071	Sasmono et al	Genomic analysis and growth characteristic of dengue viruses from Makassar, Indonesia	Infect. Genet. Evol. 32, 165-177 (2015)				Genbank
KU509268	Dengue (denv2)	DENV2_671	?						Genbank
EU179857	Dengue (denv2)	DS31_291005	Osman et al	Complete genome sequence analysis of dengue virus type 2 isolated in Brunei	Virus Res. 135 (1), 48-52 (2008)				Genbank
EU179858	Dengue (denv2)	DS04_221205	Osman et al	Complete genome sequence analysis of dengue virus type 2 isolated in Brunei	Virus Res. 135 (1), 48-52 (2008)				Genbank
KC131142	Dengue (denv2)	ZH413_2	Lin et al	Complete Genome Sequencing of Dengue Virus Type I and Type II from Zhuhai city, China in 2012	Unpublished				Genbank
MH827530	Dengue (denv2)	D2/China/GDyf/D14070/2014	De et al	Dengue fever in Guangdong	Unpublished				Genbank
KU666949	Dengue (denv2)	TM198	?						Genbank
MK564476	Dengue (denv2)	GZ17XN21707	Su et al	An evolutionary study on Dengue Virus 2 in Guangzhou city, 2016-2018	Unpublished				Genbank
MH823208	Dengue (denv2)	JMB_010	Yohan et al	Whole genome sequencing of Indonesian dengue virus isolates using next-generation sequencing	Indones J Biotechnol 23 (2), 74-83 (2018)				Genbank
MK411558	Dengue (denv2)	ID/JMB_001M/2016	Haryanto et al	Clinical features and virological confirmation of perinatal dengue infection in Jambi, Indonesia: a case report	Int. J. Infect. Dis. (2019) In press				Genbank
MK411559	Dengue (denv2)	ID/JMB_001B/2016	Haryanto et al	Clinical features and virological confirmation of perinatal dengue infection in Jambi, Indonesia: a case report	Int. J. Infect. Dis. (2019) In press				Genbank
KX380818	Dengue (denv2)	D2/SG/CT23/2012	?						Genbank
KU666948	Dengue (denv2)	TM296	?						Genbank
MN328061	Dengue (denv2)	CHRF_DenV002	?						Genbank
MH110573	Dengue (denv2)	D2/CN/HZ_17/2017	Yu et al	Multiple lineages of Dengue virus serotype 2 cosmopolitan genotype caused a local dengue outbreak in Hangzhou, Zhejiang province, China, 2017	Unpublished				Genbank
KX452042	Dengue (denv2)	TM244	Hardiyanto et al	Whole genome sequencing and phylogenetic analysis of dengue virus isolated from Johor, Malaysia	Unpublished				Genbank
MH827528	Dengue (denv2)	D2/China/GDcz/D15030/2015_Malaysia_	De et al	Dengue fever in Guangdong	Unpublished				Genbank
MH827533	Dengue (denv2)	D2/China/GDcz/D15044/2015	De et al	Dengue fever in Guangdong	Unpublished				Genbank
KX621247	Dengue (denv2)	2015_CZ_17	Zhao et al	Direct Submission	Submitted (24-JUL-2016) Institute of Infectious Disease, Guangzhou Eighth People's Hospital, 627 East Dongfeng Road, Guangzhou, Guangdong 231567, China				Genbank
KX621245	Dengue (denv2)	2015_CZ_5	?						Genbank
KX621248	Dengue (denv2)	2015_CZ_23	?						Genbank
MK564479	Dengue (denv2)	GZ16XN18674	Su et al	An evolutionary study on Dengue Virus 2 in Guangzhou city, 2016-2018	Unpublished				Genbank
MH827543	Dengue (denv2)	D2/China/GDqy/GD16158/2016	De et al	Dengue fever in Guangdong	Unpublished				Genbank
MK564484	Dengue (denv2)	GZ18XN18818	Su et al	An evolutionary study on Dengue Virus 2 in Guangzhou city, 2016-2018	Unpublished				Genbank
LC410189	Dengue (denv2)	Th16_011DV2	Phadungsombat et al	Emergence of genotype Cosmopolitan of dengue virus type 2 and genotype III of dengue virus type 3 in Thailand	PLoS ONE (2018) In press				Genbank
LC410191	Dengue (denv2)	Th17_077DV2	Phadungsombat et al	Emergence of genotype Cosmopolitan of dengue virus type 2 and genotype III of dengue virus type 3 in Thailand	PLoS ONE (2018) In press				Genbank
LC410190	Dengue (denv2)	Th16_026DV2	Phadungsombat et al	Emergence of genotype Cosmopolitan of dengue virus type 2 and genotype III of dengue virus type 3 in Thailand	PLoS ONE (2018) In press				Genbank
MH827550	Dengue (denv2)	D2/China/GDsz/GD17029/2017	De et al	Dengue fever in Guangdong	Unpublished				Genbank
MK564480	Dengue (denv2)	GZ16XN18853	Su et al	An evolutionary study on Dengue Virus 2 in Guangzhou city, 2016-2018	Unpublished				Genbank
MH110586	Dengue (denv2)	D2/CN/HZ_455/2017	Yu et al	Multiple lineages of Dengue virus serotype 2 cosmopolitan genotype caused a local dengue outbreak in Hangzhou, Zhejiang province, China, 2017	Unpublished				Genbank
MH110593	Dengue (denv2)	D2/CN/HZ_666/2017	Yu et al	Multiple lineages of Dengue virus serotype 2 cosmopolitan genotype caused a local dengue outbreak in Hangzhou, Zhejiang province, China, 2017	Unpublished				Genbank
MK564485	Dengue (denv2)	GZ18XN20669	Su et al	An evolutionary study on Dengue Virus 2 in Guangzhou city, 2016-2018	Unpublished				Genbank
MH827553	Dengue (denv2)	D2/China/GDzh/GD17038/2017	De et al	Dengue fever in Guangdong	Unpublished				Genbank
MH827554	Dengue (denv2)	D2/China/GDzh/GD17040/2017	De et al	Dengue fever in Guangdong	Unpublished				Genbank
MK564481	Dengue (denv2)	GZ17XN21274	Su et al	An evolutionary study on Dengue Virus 2 in Guangzhou city, 2016-2018	Unpublished				Genbank
MK543448	Dengue (denv2)	HNQY20180008	Guan et al	Direct Submission	Submitted (20-FEB-2019) Yunnan Key Laboratory of Vaccine Research & Development on Severe Infectious Diseases, Institute of Medical Biology, Chinese Academy of Medical Sciences and Peking Union Medical College, 935 Jiaoling Road, Kunming, Yunnan 650000, China				Genbank
MK543450	Dengue (denv2)	HNQY20180091	Guan et al	Direct Submission	Submitted (20-FEB-2019) Yunnan Key Laboratory of Vaccine Research & Development on Severe Infectious Diseases, Institute of Medical Biology, Chinese Academy of Medical Sciences and Peking Union Medical College, 935 Jiaoling Road, Kunming, Yunnan 650000, China				Genbank
MK543479	Dengue (denv2)	HNQY2018004	Guan et al	Direct Submission	Submitted (20-FEB-2019) Yunnan Key Laboratory of Vaccine Research & Development on Severe Infectious Diseases, Institute of Medical Biology, Chinese Academy of Medical Sciences and Peking Union Medical College, 935 Jiaoling Road, Kunming, Yunnan 650000, China				Genbank
MK543471	Dengue (denv2)	HNQY2018005	Guan et al	Direct Submission	Submitted (20-FEB-2019) Yunnan Key Laboratory of Vaccine Research & Development on Severe Infectious Diseases, Institute of Medical Biology, Chinese Academy of Medical Sciences and Peking Union Medical College, 935 Jiaoling Road, Kunming, Yunnan 650000, China				Genbank
MK543449	Dengue (denv2)	HNQY20180084	Guan et al	Direct Submission	Submitted (20-FEB-2019) Yunnan Key Laboratory of Vaccine Research & Development on Severe Infectious Diseases, Institute of Medical Biology, Chinese Academy of Medical Sciences and Peking Union Medical College, 935 Jiaoling Road, Kunming, Yunnan 650000, China				Genbank
MH110571	Dengue (denv2)	D2/CN/HZ_1536/2017	Yu et al	Multiple lineages of Dengue virus serotype 2 cosmopolitan genotype caused a local dengue outbreak in Hangzhou, Zhejiang province, China, 2017	Unpublished				Genbank
MH110602	Dengue (denv2)	D2/CN/HZ_996/2017	Yu et al	Multiple lineages of Dengue virus serotype 2 cosmopolitan genotype caused a local dengue outbreak in Hangzhou, Zhejiang province, China, 2017	Unpublished				Genbank
MH110595	Dengue (denv2)	D2/CN/HZ_699/2017	Yu et al	Multiple lineages of Dengue virus serotype 2 cosmopolitan genotype caused a local dengue outbreak in Hangzhou, Zhejiang province, China, 2017	Unpublished				Genbank
MH010629	Dengue (denv2)	D2/Zhejiang/HZ33/2017	Yan et al	Epidemiological Characterization of the 2017 Dengue Outbreak in Zhejiang, China and Molecular Characterization of the Viruses	Front Cell Infect Microbiol 8, 216 (2018)				Genbank
MH110565	Dengue (denv2)	D2/CN/HZ_1312/2017	Yu et al	Multiple lineages of Dengue virus serotype 2 cosmopolitan genotype caused a local dengue outbreak in Hangzhou, Zhejiang province, China, 2017	Unpublished				Genbank
MH110600	Dengue (denv2)	D2/CN/HZ_848/2017	Yu et al	Multiple lineages of Dengue virus serotype 2 cosmopolitan genotype caused a local dengue outbreak in Hangzhou, Zhejiang province, China, 2017	Unpublished				Genbank
MH110594	Dengue (denv2)	D2/CN/HZ_67/2017	Yu et al	Multiple lineages of Dengue virus serotype 2 cosmopolitan genotype caused a local dengue outbreak in Hangzhou, Zhejiang province, China, 2017	Unpublished				Genbank
MH110580	Dengue (denv2)	D2/CN/HZ_333/2017	Yu et al	Multiple lineages of Dengue virus serotype 2 cosmopolitan genotype caused a local dengue outbreak in Hangzhou, Zhejiang province, China, 2017	Unpublished				Genbank
MH110579	Dengue (denv2)	D2/CN/HZ_316/2017	Yu et al	Multiple lineages of Dengue virus serotype 2 cosmopolitan genotype caused a local dengue outbreak in Hangzhou, Zhejiang province, China, 2017	Unpublished				Genbank
MH110581	Dengue (denv2)	D2/CN/HZ_406_1/2017	Yu et al	Multiple lineages of Dengue virus serotype 2 cosmopolitan genotype caused a local dengue outbreak in Hangzhou, Zhejiang province, China, 2017	Unpublished				Genbank
MH110582	Dengue (denv2)	D2/CN/HZ_406_2/2017	Yu et al	Multiple lineages of Dengue virus serotype 2 cosmopolitan genotype caused a local dengue outbreak in Hangzhou, Zhejiang province, China, 2017	Unpublished				Genbank
KX452031	Dengue (denv2)	TM135	?						Genbank
KU666944	Dengue (denv2)	TM26	Dhanoa et al	Impact of dengue virus (DENV) co-infection on clinical manifestations, disease severity and laboratory parameters	BMC Infect. Dis. 16 (1), 406 (2016)				Genbank
KX452019	Dengue (denv2)	TM61	Hardiyanto et al	Whole genome sequencing and phylogenetic analysis of dengue virus isolated from Johor, Malaysia	Unpublished				Genbank
KX452035	Dengue (denv2)	TM199	?						Genbank
KX452045	Dengue (denv2)	TM280	?						Genbank
MH827551	Dengue (denv2)	D2/China/GDgz/GD17006/2017_Maldives_	De et al	Dengue fever in Guangdong	Unpublished				Genbank
MK564483	Dengue (denv2)	GZ17XN22953	Su et al	An evolutionary study on Dengue Virus 2 in Guangzhou city, 2016-2018	Unpublished				Genbank
MF314189	Dengue (denv2)	2016_Singapore_DENV_2_NPHL	Fong et al	Direct Submission	Submitted (11-JUN-2017) Singapore Immunology Network (SIgN), Agency for Science, Technology and Research (A*STAR), 8A Biomedical Grove, Level 4, Immunos, Singapore 138648, Singapore				Genbank
KU948303	Dengue (denv2)	2016_Singapore_NUH_MDC_DENV_2_variant	Lee et al	Whole-genome Sequencing of a Dengue Type 2 Variant in Singapore, 2016	Unpublished				Genbank
MK629884	Dengue (denv2)	V43248	Koo et al	Molecular characterization of Dengue viruses type 2 isolated in Korean travelers	Unpublished				Genbank
MK513444	Dengue (denv2)	SG_EHI_D2/02862Y15	Hapuarachchi et al	Direct Submission	Submitted (11-FEB-2019) Environmental Health Institute, National Environment Agency, 11, Biopolis Way, Helios Block #06-05/08, Singapore, Singapore 138667, Singapore				Genbank
KY921905	Dengue (denv2)	SG_EHI_D2/09087Y15	Hapuarachchi et al	Dengue virus diversity in Singapore	Unpublished				Genbank
KX452034	Dengue (denv2)	TM175	?						Genbank
KX452039	Dengue (denv2)	TM220	?						Genbank
KX452037	Dengue (denv2)	TM209	Hardiyanto et al	Whole genome sequencing and phylogenetic analysis of dengue virus isolated from Johor, Malaysia	Unpublished				Genbank
KX452022	Dengue (denv2)	TM103	?						Genbank
KX452029	Dengue (denv2)	TM123	?						Genbank
KX452041	Dengue (denv2)	TM243	?						Genbank
MH827536	Dengue (denv2)	D2/China/GDmm/D16005/2016_Malaysia_	De et al	Dengue fever in Guangdong	Unpublished				Genbank
KX452033	Dengue (denv2)	TM151	?						Genbank
KX452020	Dengue (denv2)	TM74	?						Genbank
KU517847	Dengue (denv2)	PH_CN77_15	Zhang et al	Complete Genome Sequencing of Dengue Virus Type 2	Unpublished				Genbank
KX372564	Dengue (denv2)	QML16	?						Genbank
KU666947	Dengue (denv2)	TM213	Dhanoa et al	Impact of dengue virus (DENV) co-infection on clinical manifestations, disease severity and laboratory parameters	BMC Infect. Dis. 16 (1), 406 (2016)				Genbank
KX452026	Dengue (denv2)	TM113	Hardiyanto et al	Whole genome sequencing and phylogenetic analysis of dengue virus isolated from Johor, Malaysia	Unpublished				Genbank
KX452021	Dengue (denv2)	TM101	?						Genbank
KX452049	Dengue (denv2)	TM324	?						Genbank
KX452046	Dengue (denv2)	TM289	?						Genbank
KX452025	Dengue (denv2)	TM109	?						Genbank
KX452030	Dengue (denv2)	TM132	?						Genbank
KX452017	Dengue (denv2)	TM38	Hardiyanto et al	Whole genome sequencing and phylogenetic analysis of dengue virus isolated from Johor, Malaysia	Unpublished				Genbank
KX452028	Dengue (denv2)	TM121	?						Genbank
KX452032	Dengue (denv2)	TM136	?						Genbank
KX452044	Dengue (denv2)	TM266	?						Genbank
KX452036	Dengue (denv2)	TM203	Hardiyanto et al	Whole genome sequencing and phylogenetic analysis of dengue virus isolated from Johor, Malaysia	Unpublished				Genbank
KX452016	Dengue (denv2)	TM35	?						Genbank
KX452038	Dengue (denv2)	TM210	?						Genbank
KX452027	Dengue (denv2)	TM120	Hardiyanto et al	Whole genome sequencing and phylogenetic analysis of dengue virus isolated from Johor, Malaysia	Unpublished				Genbank
KX452018	Dengue (denv2)	TM39	Hardiyanto et al	Whole genome sequencing and phylogenetic analysis of dengue virus isolated from Johor, Malaysia	Unpublished				Genbank
JN851129	Dengue (denv2)	SGEHI_D2_0204Y06	Lee et al	Dengue virus surveillance in Singapore reveals high viral diversity through multiple introductions and in situ evolution	Unpublished				Genbank
MF004385	Dengue (denv2)	Toulon_CNR_25679/2014	Baronti et al	Assessment of the antiviral activity of the FDA approved molecules against an extended panel of Flaviviruses	Unpublished				Genbank
MK564477	Dengue (denv2)	GZ16XN11140	Su et al	An evolutionary study on Dengue Virus 2 in Guangzhou city, 2016-2018	Unpublished				Genbank
KU365901	Dengue (denv2)	D2/Taiwan/704TN1505a	Yang et al	Molecular epidemiology of dengue virus in Taiwan, 2011-2015	Unpublished				Genbank
MH827534	Dengue (denv2)	D2/China/GDsz/D15328/2015_Taiwan_	De et al	Dengue fever in Guangdong	Unpublished				Genbank
KU365903	Dengue (denv2)	D2/Taiwan/700TN1509a	Yang et al	Molecular epidemiology of dengue virus in Taiwan, 2011-2015	Unpublished				Genbank
KU365902	Dengue (denv2)	D2/Taiwan/704TN1506b	Yang et al	Molecular epidemiology of dengue virus in Taiwan, 2011-2015	Unpublished				Genbank
JN851130	Dengue (denv2)	SGEHI_D2_0270Y05	Lee et al	Dengue virus surveillance in Singapore reveals high viral diversity through multiple introductions and in situ evolution	Unpublished				Genbank
KC762673	Dengue (denv2)	MKS_2018	Sasmono et al	Genomic analysis and growth characteristic of dengue viruses from Makassar, Indonesia	Infect. Genet. Evol. 32, 165-177 (2015)				Genbank
KC762675	Dengue (denv2)	MKS_2032	Sasmono et al	Genomic analysis and growth characteristic of dengue viruses from Makassar, Indonesia	Infect. Genet. Evol. 32, 165-177 (2015)				Genbank
KC762677	Dengue (denv2)	MKS_IF011	Sasmono et al	Genomic analysis and growth characteristic of dengue viruses from Makassar, Indonesia	Infect. Genet. Evol. 32, 165-177 (2015)				Genbank
KC762676	Dengue (denv2)	MKS_0099	Sasmono et al	Genomic analysis and growth characteristic of dengue viruses from Makassar, Indonesia	Infect. Genet. Evol. 32, 165-177 (2015)				Genbank
KC762674	Dengue (denv2)	MKS_2167	Sasmono et al	Genomic analysis and growth characteristic of dengue viruses from Makassar, Indonesia	Infect. Genet. Evol. 32, 165-177 (2015)				Genbank
EU482672	Dengue (denv2)	DENV_2/VN/BID_V735/2006	Henn et al	Direct Submission	Submitted (11-FEB-2008) Broad Institute of MIT and Harvard, 320 Charles Street, Cambridge, MA 02141, USA				Genbank
MF043956	Dengue (denv2)	DV01091	Yang et al	Comparison analysis of microRNAs in response to infection of Dengue virus type 2 adapted strain of Vero cells and its source strain	Unpublished				Genbank
KP723479	Dengue (denv2)	DENV2/CN/GZ32/2010	Zhao et al	Direct Submission	Submitted (29-JAN-2015) Department of Virology, Beijing Institute of Microbiology and Epidemiology, No. 20 Dongda Street, Fengtai District, Beijing 100071, China				Genbank
JX470186	Dengue (denv2)	GZ40	Zhao et al	Complete genome sequence of dengue virus serotype 2 cosmopolitan genotype strain in guangdong, china	J. Virol. 86 (24), 13808-13809 (2012)				Genbank
MK564487	Dengue (denv2)	GZ18XN20984	Su et al	An evolutionary study on Dengue Virus 2 in Guangzhou city, 2016-2018	Unpublished				Genbank
MK564486	Dengue (denv2)	GZ18XN20677	Su et al	An evolutionary study on Dengue Virus 2 in Guangzhou city, 2016-2018	Unpublished				Genbank
KC762672	Dengue (denv2)	MKS_2198	Sasmono et al	Genomic analysis and growth characteristic of dengue viruses from Makassar, Indonesia	Infect. Genet. Evol. 32, 165-177 (2015)				Genbank
KC762671	Dengue (denv2)	MKS_2108	Sasmono et al	Genomic analysis and growth characteristic of dengue viruses from Makassar, Indonesia	Infect. Genet. Evol. 32, 165-177 (2015)				Genbank
KC762680	Dengue (denv2)	MKS_WS80	Sasmono et al	Genomic analysis and growth characteristic of dengue viruses from Makassar, Indonesia	Infect. Genet. Evol. 32, 165-177 (2015)				Genbank
KC762679	Dengue (denv2)	MKS_WS79a	Sasmono et al	Genomic analysis and growth characteristic of dengue viruses from Makassar, Indonesia	Infect. Genet. Evol. 32, 165-177 (2015)				Genbank
KX380807	Dengue (denv2)	D2/SG/CT2/2012	?						Genbank
MG189962	Dengue (denv2)	D2_K2_RIJ_059/Dar_es_Salaam_2014	Meschi et al	Direct Submission	Submitted (11-OCT-2017) Laboratory of Virology, National Institute for Infectious Diseases 'L. Spallanzani', Via Portuense 292, Rome 00149, Italy				Genbank
KX655788	Dengue (denv2)	GZ8_70/M/Baiyun/2013/DEV2	?						Genbank
MK564478	Dengue (denv2)	GZ16XN11607	Su et al	An evolutionary study on Dengue Virus 2 in Guangzhou city, 2016-2018	Unpublished				Genbank
KP012546	Dengue (denv2)	DENV2/CN/GZ05/2014	Zhao et al	Epidemiological and Virological Characterizations of the 2014 Dengue Outbreak in Guangzhou, China	PLoS ONE 11 (6), E0156548 (2016)				Genbank
KT187553	Dengue (denv2)	DENV2/CN/GZDF31241/2014	Li et al	Direct Submission	Submitted (17-JUN-2015) Department of Microbiology, Zhongshan School of Medicine, Sun Yat-Sen University, Key Laboratory of Tropical Disease Control, Ministry of Education, W1334, Science & Technology Building, 74 Zhongshan Road Ii, Guangzhou, Guangdong 510080, China				Genbank
KT187555	Dengue (denv2)	DENV2/CN/GZDF574/2014	Zhan et al	Direct Submission	Submitted (17-JUN-2015) Department of Microbiology, Zhongshan School of Medicine, Sun Yat-Sen University, Key Laboratory of Tropical Disease Control, Ministry of Education, W1334, Science & Technology Building, 74 Zhongshan Road Ii, Guangzhou, Guangdong 510080, China				Genbank
KT187554	Dengue (denv2)	DENV2/CN/GZDF571/2014	Li et al	Direct Submission	Submitted (17-JUN-2015) Department of Microbiology, Zhongshan School of Medicine, Sun Yat-Sen University, Key Laboratory of Tropical Disease Control, Ministry of Education, W1334, Science & Technology Building, 74 Zhongshan Road Ii, Guangzhou, Guangdong 510080, China				Genbank
KT187557	Dengue (denv2)	DENV2/CN/GZDF615/2014	Zhan et al	Direct Submission	Submitted (17-JUN-2015) Department of Microbiology, Zhongshan School of Medicine, Sun Yat-Sen University, Key Laboratory of Tropical Disease Control, Ministry of Education, W1334, Science & Technology Building, 74 Zhongshan Road Ii, Guangzhou, Guangdong 510080, China				Genbank
KP723478	Dengue (denv2)	DENV2/CN/GZ25/2014	Zhao et al	Epidemiological and Virological Characterizations of the 2014 Dengue Outbreak in Guangzhou, China	PLoS ONE 11 (6), E0156548 (2016)				Genbank
KT187558	Dengue (denv2)	DENV2/CN/GZ1118/2014	Li et al	Direct Submission	Submitted (20-JUN-2015) Department of Microbiology, Zhongshan School of Medicine, Sun Yat-Sen University, Key Laboratory of Tropical Disease Control, Ministry of Education, W1334, Science & Technology Building, 74 Zhongshan Road Ii, Guangzhou, Guangdong 510080, China				Genbank
KX655787	Dengue (denv2)	GZ8_15/S/GZ/2014/DEV2	?						Genbank
KT187556	Dengue (denv2)	DENV2/CN/GZDF595/2014	Zhan et al	Direct Submission	Submitted (17-JUN-2015) Department of Microbiology, Zhongshan School of Medicine, Sun Yat-Sen University, Key Laboratory of Tropical Disease Control, Ministry of Education, W1334, Science & Technology Building, 74 Zhongshan Road Ii, Guangzhou, Guangdong 510080, China				Genbank
KX655786	Dengue (denv2)	GZ8_12/S/Panyu/2014/DEV2	?						Genbank
KX225485	Dengue (denv2)	GZ8_13/S/Yuexiu/2014/DEV2	?						Genbank
JN851124	Dengue (denv2)	SGEHI_D2_0462Y05	Lee et al	Dengue virus surveillance in Singapore reveals high viral diversity through multiple introductions and in situ evolution	Unpublished				Genbank
EU081179	Dengue (denv2)	D2/SG/05K4137DK1/2005	Schreiber et al	Genomic epidemiology of a dengue virus epidemic in urban Singapore	J. Virol. 83 (9), 4163-4173 (2009)				Genbank
EU081180	Dengue (denv2)	D2/SG/05K4155DK1/2005	Schreiber et al	Genomic epidemiology of a dengue virus epidemic in urban Singapore	J. Virol. 83 (9), 4163-4173 (2009)				Genbank
EU081178	Dengue (denv2)	D2/SG/05K3330DK1/2005	Schreiber et al	Genomic epidemiology of a dengue virus epidemic in urban Singapore	J. Virol. 83 (9), 4163-4173 (2009)				Genbank
JN851125	Dengue (denv2)	SGEHI_D2_0345Y05	Lee et al	Dengue virus surveillance in Singapore reveals high viral diversity through multiple introductions and in situ evolution	Unpublished				Genbank
EU081177	Dengue (denv2)	D2/SG/05K3295DK1/2005	Schreiber et al	Genomic epidemiology of a dengue virus epidemic in urban Singapore	J. Virol. 83 (9), 4163-4173 (2009)				Genbank
KC762656	Dengue (denv2)	MKS_0502	Sasmono et al	Genomic analysis and growth characteristic of dengue viruses from Makassar, Indonesia	Infect. Genet. Evol. 32, 165-177 (2015)				Genbank
KY794785	Dengue (denv2)	V100511	Luang-Suarkia et al	Dengue in Papua New Guinea	Unpublished				Genbank
MH827544	Dengue (denv2)	D2/China/GDzs/GD16161/2016_New_Guinea_	De et al	Dengue fever in Guangdong	Unpublished				Genbank
MH985858	Dengue (denv2)	SI_2016	Pyke et al	First complete genome sequences of dengue virus serotype 2 strains from Vanuatu and the Solomon Islands	Microbiol Resour Announc (2018) In press				Genbank
KU517845	Dengue (denv2)	PG_CN10_13	Zhang et al	Complete Genome Sequencing of Dengue Virus Type 2	Unpublished				Genbank
KC762665	Dengue (denv2)	MKS_0068	Sasmono et al	Genomic analysis and growth characteristic of dengue viruses from Makassar, Indonesia	Infect. Genet. Evol. 32, 165-177 (2015)				Genbank
KC762667	Dengue (denv2)	MKS_2204	Sasmono et al	Genomic analysis and growth characteristic of dengue viruses from Makassar, Indonesia	Infect. Genet. Evol. 32, 165-177 (2015)				Genbank
KC762678	Dengue (denv2)	MKS_WS73	Sasmono et al	Genomic analysis and growth characteristic of dengue viruses from Makassar, Indonesia	Infect. Genet. Evol. 32, 165-177 (2015)				Genbank
KC762662	Dengue (denv2)	MKS_0297	Sasmono et al	Genomic analysis and growth characteristic of dengue viruses from Makassar, Indonesia	Infect. Genet. Evol. 32, 165-177 (2015)				Genbank
KC762664	Dengue (denv2)	MKS_2145	Sasmono et al	Genomic analysis and growth characteristic of dengue viruses from Makassar, Indonesia	Infect. Genet. Evol. 32, 165-177 (2015)				Genbank
KC762663	Dengue (denv2)	MKS_2024	Sasmono et al	Genomic analysis and growth characteristic of dengue viruses from Makassar, Indonesia	Infect. Genet. Evol. 32, 165-177 (2015)				Genbank
KC762659	Dengue (denv2)	MKS_2210	Sasmono et al	Genomic analysis and growth characteristic of dengue viruses from Makassar, Indonesia	Infect. Genet. Evol. 32, 165-177 (2015)				Genbank
KC762657	Dengue (denv2)	MKS_2234	Sasmono et al	Genomic analysis and growth characteristic of dengue viruses from Makassar, Indonesia	Infect. Genet. Evol. 32, 165-177 (2015)				Genbank
KM279604	Dengue (denv2)	SG_EHI_D21158Y08	Hapuarachchi et al	Clinical Outcome and Genetic Differences within a Monophyletic Dengue Virus Type 2 Population	PLoS ONE 10 (3), E0121696 (2015)				Genbank
GU370051	Dengue (denv2)	SGEHI_D2_1158Y08	Lo et al	Complete genomic sequences of Dengue Viruses in Singapore	Unpublished				Genbank
KU509272	Dengue (denv2)	DENV2_1365	Shihada et al	Genetic Diversity and New Lineages of Dengue Virus Serotypes 3 and 4 in Returning Travelers, Germany, 2006-2015	Emerging Infect. Dis. (2017) In press				Genbank
KM279605	Dengue (denv2)	SG_EHI_D2276Y09	Hapuarachchi et al	Clinical Outcome and Genetic Differences within a Monophyletic Dengue Virus Type 2 Population	PLoS ONE 10 (3), E0121696 (2015)				Genbank
KM279606	Dengue (denv2)	SG_EHI_D291527Y10	Hapuarachchi et al	Clinical Outcome and Genetic Differences within a Monophyletic Dengue Virus Type 2 Population	PLoS ONE 10 (3), E0121696 (2015)				Genbank
KM279607	Dengue (denv2)	SG_EHI_D286998Y10	Hapuarachchi et al	Clinical Outcome and Genetic Differences within a Monophyletic Dengue Virus Type 2 Population	PLoS ONE 10 (3), E0121696 (2015)				Genbank
KM279608	Dengue (denv2)	SG_EHI_D219211Y10	Hapuarachchi et al	Clinical Outcome and Genetic Differences within a Monophyletic Dengue Virus Type 2 Population	PLoS ONE 10 (3), E0121696 (2015)				Genbank
KR779782	Dengue (denv2)	SG_EHI_D2/0466Y07	Hapuarachchi et al	Dengue virus diversity in Singapore	Unpublished				Genbank
KM279603	Dengue (denv2)	SG_EHI_D20304Y07	Hapuarachchi et al	Clinical Outcome and Genetic Differences within a Monophyletic Dengue Virus Type 2 Population	PLoS ONE 10 (3), E0121696 (2015)				Genbank
JN851117	Dengue (denv2)	SGEHI_D2_0431Y07	Lee et al	Dengue virus surveillance in Singapore reveals high viral diversity through multiple introductions and in situ evolution	Unpublished				Genbank
JN851114	Dengue (denv2)	SGEHI_D2_0522Y07	Lee et al	Dengue virus surveillance in Singapore reveals high viral diversity through multiple introductions and in situ evolution	Unpublished				Genbank
JN851121	Dengue (denv2)	SGEHI_D2_0615Y08	Lee et al	Dengue virus surveillance in Singapore reveals high viral diversity through multiple introductions and in situ evolution	Unpublished				Genbank
JN851119	Dengue (denv2)	SGEHI_D2_0194Y08	Lee et al	Dengue virus surveillance in Singapore reveals high viral diversity through multiple introductions and in situ evolution	Unpublished				Genbank
GQ398265	Dengue (denv2)	DENV_2/SG/07K3608DK1/2008	?						Genbank
KM279609	Dengue (denv2)	SG_EHI_D2847Y09	Hapuarachchi et al	Clinical Outcome and Genetic Differences within a Monophyletic Dengue Virus Type 2 Population	PLoS ONE 10 (3), E0121696 (2015)				Genbank
KM279584	Dengue (denv2)	DC410Y11	Hapuarachchi et al	Clinical Outcome and Genetic Differences within a Monophyletic Dengue Virus Type 2 Population	PLoS ONE 10 (3), E0121696 (2015)				Genbank
KM279517	Dengue (denv2)	DC353Y11	Hapuarachchi et al	Clinical Outcome and Genetic Differences within a Monophyletic Dengue Virus Type 2 Population	PLoS ONE 10 (3), E0121696 (2015)				Genbank
KM279610	Dengue (denv2)	SG_EHI_D284666Y10	Hapuarachchi et al	Clinical Outcome and Genetic Differences within a Monophyletic Dengue Virus Type 2 Population	PLoS ONE 10 (3), E0121696 (2015)				Genbank
KM279585	Dengue (denv2)	DC412Y11	Hapuarachchi et al	Clinical Outcome and Genetic Differences within a Monophyletic Dengue Virus Type 2 Population	PLoS ONE 10 (3), E0121696 (2015)				Genbank
KM279518	Dengue (denv2)	DC357Y11	Hapuarachchi et al	Clinical Outcome and Genetic Differences within a Monophyletic Dengue Virus Type 2 Population	PLoS ONE 10 (3), E0121696 (2015)				Genbank
KM279582	Dengue (denv2)	DC389Y11	Hapuarachchi et al	Clinical Outcome and Genetic Differences within a Monophyletic Dengue Virus Type 2 Population	PLoS ONE 10 (3), E0121696 (2015)				Genbank
KM279520	Dengue (denv2)	DC378Y11	Hapuarachchi et al	Clinical Outcome and Genetic Differences within a Monophyletic Dengue Virus Type 2 Population	PLoS ONE 10 (3), E0121696 (2015)				Genbank
KM279515	Dengue (denv2)	DC331Y11	Hapuarachchi et al	Clinical Outcome and Genetic Differences within a Monophyletic Dengue Virus Type 2 Population	PLoS ONE 10 (3), E0121696 (2015)				Genbank
KM279519	Dengue (denv2)	DC367Y11	Hapuarachchi et al	Clinical Outcome and Genetic Differences within a Monophyletic Dengue Virus Type 2 Population	PLoS ONE 10 (3), E0121696 (2015)				Genbank
KM279566	Dengue (denv2)	DC793Y12	Hapuarachchi et al	Clinical Outcome and Genetic Differences within a Monophyletic Dengue Virus Type 2 Population	PLoS ONE 10 (3), E0121696 (2015)				Genbank
KM279569	Dengue (denv2)	DC814Y12	Hapuarachchi et al	Clinical Outcome and Genetic Differences within a Monophyletic Dengue Virus Type 2 Population	PLoS ONE 10 (3), E0121696 (2015)				Genbank
KM279595	Dengue (denv2)	DC792Y12	Hapuarachchi et al	Clinical Outcome and Genetic Differences within a Monophyletic Dengue Virus Type 2 Population	PLoS ONE 10 (3), E0121696 (2015)				Genbank
KM279593	Dengue (denv2)	DC759Y12	Hapuarachchi et al	Clinical Outcome and Genetic Differences within a Monophyletic Dengue Virus Type 2 Population	PLoS ONE 10 (3), E0121696 (2015)				Genbank
KM279598	Dengue (denv2)	E1379Y12	Hapuarachchi et al	Clinical Outcome and Genetic Differences within a Monophyletic Dengue Virus Type 2 Population	PLoS ONE 10 (3), E0121696 (2015)				Genbank
KM279580	Dengue (denv2)	E1519Y13	Hapuarachchi et al	Clinical Outcome and Genetic Differences within a Monophyletic Dengue Virus Type 2 Population	PLoS ONE 10 (3), E0121696 (2015)				Genbank
KX380824	Dengue (denv2)	D2/SG/CT30/2012	?						Genbank
KX380820	Dengue (denv2)	D2/SG/CT26/2012	Sung et al	Extended Evaluation of Virological, Immunological and Pharmacokinetic Endpoints of CELADEN: A Randomized, Placebo-Controlled Trial of Celgosivir in Dengue Fever Patients	PLoS Negl Trop Dis 10 (8), E0004851 (2016)				Genbank
KX380821	Dengue (denv2)	D2/SG/CT27/2012	Sung et al	Extended Evaluation of Virological, Immunological and Pharmacokinetic Endpoints of CELADEN: A Randomized, Placebo-Controlled Trial of Celgosivir in Dengue Fever Patients	PLoS Negl Trop Dis 10 (8), E0004851 (2016)				Genbank
KM279571	Dengue (denv2)	DC648Y12	Hapuarachchi et al	Clinical Outcome and Genetic Differences within a Monophyletic Dengue Virus Type 2 Population	PLoS ONE 10 (3), E0121696 (2015)				Genbank
KM279572	Dengue (denv2)	DC795Y12	Hapuarachchi et al	Clinical Outcome and Genetic Differences within a Monophyletic Dengue Virus Type 2 Population	PLoS ONE 10 (3), E0121696 (2015)				Genbank
KX380827	Dengue (denv2)	D2/SG/CT34/2013	?						Genbank
KX380825	Dengue (denv2)	D2/SG/CT31/2013	?						Genbank
KX380826	Dengue (denv2)	D2/SG/CT32/2013	?						Genbank
KX380837	Dengue (denv2)	D2/SG/CT50/2013	?						Genbank
KR779786	Dengue (denv2)	SG_EHI_D2/03157Y13	Hapuarachchi et al	DENV diversity in Singapore	Unpublished				Genbank
KM279514	Dengue (denv2)	DC316Y11	Hapuarachchi et al	Clinical Outcome and Genetic Differences within a Monophyletic Dengue Virus Type 2 Population	PLoS ONE 10 (3), E0121696 (2015)				Genbank
KM279513	Dengue (denv2)	DC311Y11	Hapuarachchi et al	Clinical Outcome and Genetic Differences within a Monophyletic Dengue Virus Type 2 Population	PLoS ONE 10 (3), E0121696 (2015)				Genbank
KM279521	Dengue (denv2)	DC391Y11	Hapuarachchi et al	Clinical Outcome and Genetic Differences within a Monophyletic Dengue Virus Type 2 Population	PLoS ONE 10 (3), E0121696 (2015)				Genbank
KM279522	Dengue (denv2)	DC395Y11	Hapuarachchi et al	Clinical Outcome and Genetic Differences within a Monophyletic Dengue Virus Type 2 Population	PLoS ONE 10 (3), E0121696 (2015)				Genbank
KM279581	Dengue (denv2)	DC380Y11	Hapuarachchi et al	Clinical Outcome and Genetic Differences within a Monophyletic Dengue Virus Type 2 Population	PLoS ONE 10 (3), E0121696 (2015)				Genbank
KM279516	Dengue (denv2)	DC348Y11	Hapuarachchi et al	Clinical Outcome and Genetic Differences within a Monophyletic Dengue Virus Type 2 Population	PLoS ONE 10 (3), E0121696 (2015)				Genbank
KM279526	Dengue (denv2)	DC430Y11	Hapuarachchi et al	Clinical Outcome and Genetic Differences within a Monophyletic Dengue Virus Type 2 Population	PLoS ONE 10 (3), E0121696 (2015)				Genbank
KM279525	Dengue (denv2)	DC429Y11	Hapuarachchi et al	Clinical Outcome and Genetic Differences within a Monophyletic Dengue Virus Type 2 Population	PLoS ONE 10 (3), E0121696 (2015)				Genbank
KM279523	Dengue (denv2)	DC403Y11	Hapuarachchi et al	Clinical Outcome and Genetic Differences within a Monophyletic Dengue Virus Type 2 Population	PLoS ONE 10 (3), E0121696 (2015)				Genbank
KM279586	Dengue (denv2)	DC427Y11	Hapuarachchi et al	Clinical Outcome and Genetic Differences within a Monophyletic Dengue Virus Type 2 Population	PLoS ONE 10 (3), E0121696 (2015)				Genbank
KM279583	Dengue (denv2)	DC408Y11	Hapuarachchi et al	Clinical Outcome and Genetic Differences within a Monophyletic Dengue Virus Type 2 Population	PLoS ONE 10 (3), E0121696 (2015)				Genbank
KM279524	Dengue (denv2)	DC415Y11	Hapuarachchi et al	Clinical Outcome and Genetic Differences within a Monophyletic Dengue Virus Type 2 Population	PLoS ONE 10 (3), E0121696 (2015)				Genbank
KX380811	Dengue (denv2)	D2/SG/CT13/2012	Sung et al	Extended Evaluation of Virological, Immunological and Pharmacokinetic Endpoints of CELADEN: A Randomized, Placebo-Controlled Trial of Celgosivir in Dengue Fever Patients	PLoS Negl Trop Dis 10 (8), E0004851 (2016)				Genbank
KX380834	Dengue (denv2)	D2/SG/CT42/2013	?						Genbank
KX380831	Dengue (denv2)	D2/SG/CT39/2013	Sung et al	Extended Evaluation of Virological, Immunological and Pharmacokinetic Endpoints of CELADEN: A Randomized, Placebo-Controlled Trial of Celgosivir in Dengue Fever Patients	PLoS Negl Trop Dis 10 (8), E0004851 (2016)				Genbank
KM279535	Dengue (denv2)	DC621Y12	Hapuarachchi et al	Clinical Outcome and Genetic Differences within a Monophyletic Dengue Virus Type 2 Population	PLoS ONE 10 (3), E0121696 (2015)				Genbank
KM279562	Dengue (denv2)	DC763Y12	Hapuarachchi et al	Clinical Outcome and Genetic Differences within a Monophyletic Dengue Virus Type 2 Population	PLoS ONE 10 (3), E0121696 (2015)				Genbank
KM279559	Dengue (denv2)	DC735Y12	Hapuarachchi et al	Clinical Outcome and Genetic Differences within a Monophyletic Dengue Virus Type 2 Population	PLoS ONE 10 (3), E0121696 (2015)				Genbank
KM279558	Dengue (denv2)	DC730Y12	Hapuarachchi et al	Clinical Outcome and Genetic Differences within a Monophyletic Dengue Virus Type 2 Population	PLoS ONE 10 (3), E0121696 (2015)				Genbank
KM279527	Dengue (denv2)	DC505Y11	Hapuarachchi et al	Clinical Outcome and Genetic Differences within a Monophyletic Dengue Virus Type 2 Population	PLoS ONE 10 (3), E0121696 (2015)				Genbank
KM279543	Dengue (denv2)	DC645Y12	Hapuarachchi et al	Clinical Outcome and Genetic Differences within a Monophyletic Dengue Virus Type 2 Population	PLoS ONE 10 (3), E0121696 (2015)				Genbank
KM279588	Dengue (denv2)	DC636Y12	Hapuarachchi et al	Clinical Outcome and Genetic Differences within a Monophyletic Dengue Virus Type 2 Population	PLoS ONE 10 (3), E0121696 (2015)				Genbank
KM279551	Dengue (denv2)	DC669Y12	Hapuarachchi et al	Clinical Outcome and Genetic Differences within a Monophyletic Dengue Virus Type 2 Population	PLoS ONE 10 (3), E0121696 (2015)				Genbank
KM279546	Dengue (denv2)	DC654Y12	Hapuarachchi et al	Clinical Outcome and Genetic Differences within a Monophyletic Dengue Virus Type 2 Population	PLoS ONE 10 (3), E0121696 (2015)				Genbank
KM279539	Dengue (denv2)	DC641Y12	Hapuarachchi et al	Clinical Outcome and Genetic Differences within a Monophyletic Dengue Virus Type 2 Population	PLoS ONE 10 (3), E0121696 (2015)				Genbank
KM279533	Dengue (denv2)	DC619Y12	Hapuarachchi et al	Clinical Outcome and Genetic Differences within a Monophyletic Dengue Virus Type 2 Population	PLoS ONE 10 (3), E0121696 (2015)				Genbank
KM279536	Dengue (denv2)	DC629Y12	Hapuarachchi et al	Clinical Outcome and Genetic Differences within a Monophyletic Dengue Virus Type 2 Population	PLoS ONE 10 (3), E0121696 (2015)				Genbank
KM279556	Dengue (denv2)	DC704Y12	Hapuarachchi et al	Clinical Outcome and Genetic Differences within a Monophyletic Dengue Virus Type 2 Population	PLoS ONE 10 (3), E0121696 (2015)				Genbank
KM279531	Dengue (denv2)	DC610Y12	Hapuarachchi et al	Clinical Outcome and Genetic Differences within a Monophyletic Dengue Virus Type 2 Population	PLoS ONE 10 (3), E0121696 (2015)				Genbank
KM279530	Dengue (denv2)	DC597Y12	Hapuarachchi et al	Clinical Outcome and Genetic Differences within a Monophyletic Dengue Virus Type 2 Population	PLoS ONE 10 (3), E0121696 (2015)				Genbank
KM279548	Dengue (denv2)	DC657Y12	Hapuarachchi et al	Clinical Outcome and Genetic Differences within a Monophyletic Dengue Virus Type 2 Population	PLoS ONE 10 (3), E0121696 (2015)				Genbank
KM279541	Dengue (denv2)	DC643Y12	Hapuarachchi et al	Clinical Outcome and Genetic Differences within a Monophyletic Dengue Virus Type 2 Population	PLoS ONE 10 (3), E0121696 (2015)				Genbank
KM279545	Dengue (denv2)	DC652Y12	Hapuarachchi et al	Clinical Outcome and Genetic Differences within a Monophyletic Dengue Virus Type 2 Population	PLoS ONE 10 (3), E0121696 (2015)				Genbank
KM279553	Dengue (denv2)	DC677Y12	Hapuarachchi et al	Clinical Outcome and Genetic Differences within a Monophyletic Dengue Virus Type 2 Population	PLoS ONE 10 (3), E0121696 (2015)				Genbank
KM279537	Dengue (denv2)	DC635Y12	Hapuarachchi et al	Clinical Outcome and Genetic Differences within a Monophyletic Dengue Virus Type 2 Population	PLoS ONE 10 (3), E0121696 (2015)				Genbank
KM279532	Dengue (denv2)	DC618Y12	Hapuarachchi et al	Clinical Outcome and Genetic Differences within a Monophyletic Dengue Virus Type 2 Population	PLoS ONE 10 (3), E0121696 (2015)				Genbank
KM279549	Dengue (denv2)	DC661Y12	Hapuarachchi et al	Clinical Outcome and Genetic Differences within a Monophyletic Dengue Virus Type 2 Population	PLoS ONE 10 (3), E0121696 (2015)				Genbank
KM279589	Dengue (denv2)	DC666Y12	Hapuarachchi et al	Clinical Outcome and Genetic Differences within a Monophyletic Dengue Virus Type 2 Population	PLoS ONE 10 (3), E0121696 (2015)				Genbank
AF038403	Dengue (denv2)	New_Guinea_C	Gruenberg et al	Partial nucleotide sequence and deduced amino acid sequence of the structural proteins of dengue virus type 2, New Guinea C and PUO-218 strains	J. Gen. Virol. 69 (Pt 6), 1391-1398 (1988)				Genbank
EU854293	Dengue (denv2)	DENV_2/CO/BID_V1599/1944	Henn et al	Direct Submission	Submitted (25-JUN-2008) Broad Institute of MIT and Harvard, 320 Charles Street, Cambridge, MA 02141, USA				Genbank
FJ390389	Dengue (denv2)	New_Guinea_C_derivative	Henn et al	Direct Submission	Submitted (14-OCT-2008) Broad Institute of MIT and Harvard, 320 Charles Street, Cambridge, MA 02141, USA				Genbank
KF744401	Dengue (denv2)	00_St_022	Kawashima et al	Phylogenomic Analysis of Dengue 2 Viruses from 1995 to 2010 in the Philippines	Unpublished				Genbank
KF744400	Dengue (denv2)	00_St_002	Kawashima et al	Phylogenomic Analysis of Dengue 2 Viruses from 1995 to 2010 in the Philippines	Unpublished				Genbank
KF744407	Dengue (denv2)	96_CSMC_007	Kawashima et al	Phylogenomic Analysis of Dengue 2 Viruses from 1995 to 2010 in the Philippines	Unpublished				Genbank
KF744408	Dengue (denv2)	05_RBD_204	Kawashima et al	Phylogenomic Analysis of Dengue 2 Viruses from 1995 to 2010 in the Philippines	Unpublished				Genbank
KF744403	Dengue (denv2)	95_SLMC_125	Kawashima et al	Phylogenomic Analysis of Dengue 2 Viruses from 1995 to 2010 in the Philippines	Unpublished				Genbank
KF744404	Dengue (denv2)	96_BRL_12	Kawashima et al	Phylogenomic Analysis of Dengue 2 Viruses from 1995 to 2010 in the Philippines	Unpublished				Genbank
KF744405	Dengue (denv2)	96_SLMC_179	Kawashima et al	Phylogenomic Analysis of Dengue 2 Viruses from 1995 to 2010 in the Philippines	Unpublished				Genbank
KF744406	Dengue (denv2)	95_SLMC_148	Kawashima et al	Phylogenomic Analysis of Dengue 2 Viruses from 1995 to 2010 in the Philippines	Unpublished				Genbank
KU725663	Dengue (denv2)	V16681	Goh et al	Molecular determinants of plaque size as an indicator of dengue virus attenuation	Sci Rep 6, 26100 (2016)				Genbank
GQ868591	Dengue (denv2)	DENV_2/TH/BID_V3357/1964	?						Genbank
DQ181806	Dengue (denv2)	ThD2_0038_74	Zhang et al	Structure and age of genetic diversity of dengue virus type 2 in Thailand	J. Gen. Virol. 87 (PT 4), 873-883 (2006)				Genbank
AJ487271	Dengue (denv2)	Bangkok_1974	Juarez Perez et al	Evolutionary relationships of the DEN-2 Bank74 strain	Unpublished				Genbank
GU289914	Dengue (denv2)	S16803	Kelly et al	Evolution of attenuating mutations in dengue-2 strain S16803 PDK50 vaccine and comparison of growth kinetics with parent virus	Virus Genes 43 (1), 18-26 (2011)				Genbank
MK268692	Dengue (denv2)	DENV_2/TH/1974	Vazeille-Falcoz et al	Direct Submission	Submitted (06-DEC-2018) Cellule d'Intervention Biologique d'Urgence (CIBU), Institut Pasteur, 25-28 rue du docteur Roux, Paris, Ile de France 75015, France				Genbank
DQ181804	Dengue (denv2)	ThD2_0498_84	Zhang et al	Structure and age of genetic diversity of dengue virus type 2 in Thailand	J. Gen. Virol. 87 (PT 4), 873-883 (2006)				Genbank
DQ181805	Dengue (denv2)	ThD2_0168_79	Zhang et al	Structure and age of genetic diversity of dengue virus type 2 in Thailand	J. Gen. Virol. 87 (PT 4), 873-883 (2006)				Genbank
EU726767	Dengue (denv2)	DENV_2/TH/BID_V1458/1994	Henn et al	Direct Submission	Submitted (15-MAY-2008) Broad Institute of MIT and Harvard, 320 Charles Street, Cambridge, MA 02141, USA				Genbank
DQ181803	Dengue (denv2)	ThD2_0433_85	Zhang et al	Structure and age of genetic diversity of dengue virus type 2 in Thailand	J. Gen. Virol. 87 (PT 4), 873-883 (2006)				Genbank
DQ181802	Dengue (denv2)	ThD2_0026_88	Zhang et al	Structure and age of genetic diversity of dengue virus type 2 in Thailand	J. Gen. Virol. 87 (PT 4), 873-883 (2006)				Genbank
EU687246	Dengue (denv2)	DENV_2/TH/BID_V1498/1994	Henn et al	Direct Submission	Submitted (02-MAY-2008) Broad Institute of MIT and Harvard, 320 Charles Street, Cambridge, MA 02141, USA				Genbank
[truncated: 54,418 more rows]
